# Supplementary material for: ProAct: quantifying the differential activity of biological processes in tissues, cells, and user-defined contexts
Source: Nucleic Acids Res. 2023 May 19;51(W1):W478–83. doi: 10.1093/nar/gkad421 (PMC10320064; doi:10.1093/nar/gkad421)
Supplement: gkad421_Supplemental_File [file gkad421_supplemental_file.xlsx]

## Sheet: processes_and_associated_cell_t
Table S1: Processes and their associated cell types
Process name	Associated cell type 1	Associated cell type 2	Associated cell type 3	Associated cell type 4
marginal zone b cell differentiation	b cell
positive regulation of b cell proliferation	b cell
negative regulation of b cell receptor signaling pathway	b cell
regulation of b cell activation	b cell
regulation of b cell differentiation	b cell
negative regulation of b cell proliferation	b cell
b-1 b cell lineage commitment	b cell
mature b cell differentiation involved in immune response	b cell
follicular b cell differentiation	b cell
regulation of b cell antigen processing and presentation	b cell
negative regulation of b cell activation	b cell
positive regulation of b cell chemotaxis	b cell
positive regulation of b cell activation	b cell
positive regulation of b cell apoptotic process	b cell
immature b cell differentiation	b cell
regulation of b cell receptor signaling pathway	b cell
regulation of b cell apoptotic process	b cell
positive regulation of b cell receptor signaling pathway	b cell
positive regulation of b cell differentiation	b cell
germinal center b cell differentiation	b cell
negative regulation of b cell apoptotic process	b cell
b-1 b cell homeostasis	b cell
b-1 b cell differentiation	b cell
regulation of b cell proliferation	b cell
positive regulation of central b cell tolerance induction	b cell
mature b cell differentiation	b cell
negative regulation of b cell differentiation	b cell
negative regulation of mature b cell apoptotic process	b cell
b-1a b cell differentiation	b cell
positive regulation of b cell tolerance induction	b cell
peripheral b cell tolerance induction	b cell
primary adaptive immune response involving t cells and b cells	b cell	t cell
transitional one stage b cell differentiation	b cell
regulation of b cell cytokine production	b cell
positive regulation of renal sodium excretion	renal
negative regulation of renal sodium excretion	renal
regulation of renal sodium excretion	renal
regulation of renal output by angiotensin	renal
epithelial cell proliferation involved in renal tubule morphogenesis	renal	epithelial
negative regulation of renal albumin absorption	renal
bmp signaling pathway involved in renal system segmentation	renal
mesenchymal cell differentiation involved in renal system development	renal	mesenchymal
regulation of blood volume by renal aldosterone	renal
positive regulation of renal water transport	renal
metanephric renal vesicle morphogenesis	renal	metanephric
positive regulation of renal albumin absorption	renal
mesenchymal to epithelial transition involved in metanephric renal vesicle formation	renal	epithelial	mesenchymal	metanephric
negative regulation of renal phosphate excretion	renal
negative regulation of t cell receptor signaling pathway	t cell
negative regulation of cd4-positive_ alpha-beta t cell costimulation	t cell
regulation of t cell migration	t cell
negative regulation of t cell activation	t cell
positive regulation of t cell chemotaxis	t cell
nk t cell differentiation	t cell
positive regulation of cd4-positive_ alpha-beta t cell differentiation	t cell
negative regulation of cd8-positive_ alpha-beta t cell differentiation	t cell
negative regulation of nk t cell proliferation	t cell
regulation of cd4-positive_ alpha-beta t cell differentiation	t cell
regulation of cd8-positive_ alpha-beta t cell differentiation	t cell
positive regulation of t cell proliferation	t cell
positive regulation of t cell mediated cytotoxicity	t cell
memory t cell extravasation	t cell
negative regulation of cytotoxic t cell degranulation	t cell
negative regulation of t cell cytokine production	t cell
positive regulation of t cell cytokine production	t cell
positive regulation of cd4-positive_ alpha-beta t cell proliferation	t cell
negative regulation of cd4-positive_ alpha-beta t cell proliferation	t cell
positive regulation of cd8-positive_ alpha-beta t cell proliferation	t cell
regulation of t cell proliferation	t cell
negative regulation of regulatory t cell differentiation	t cell
memory t cell activation	t cell
positive regulation of memory t cell differentiation	t cell
positive regulation of alpha-beta t cell proliferation	t cell
positive regulation of cd4-positive_ alpha-beta t cell costimulation	t cell
regulation of t cell activation	t cell
negative regulation of activated t cell proliferation	t cell
regulation of t cell receptor signaling pathway	t cell
positive regulation of t cell mediated cytotoxicity directed against tumor cell target	t cell
negative regulation of t cell mediated cytotoxicity	t cell
positive regulation of t cell mediated immunity	t cell
positive thymic t cell selection	t cell
negative thymic t cell selection	t cell
positive regulation of t cell differentiation	t cell
positive regulation of gamma-delta t cell differentiation	t cell
gamma-delta t cell differentiation	t cell
regulation of gamma-delta t cell differentiation	t cell
positive regulation of t cell receptor signaling pathway	t cell
negative regulation of t cell proliferation	t cell
cd4-positive_ alpha-beta t cell cytokine production	t cell
positive regulation of cd4-positive_ alpha-beta t cell activation	t cell
regulation of regulatory t cell differentiation	t cell
positive regulation of regulatory t cell differentiation	t cell
thymic t cell selection	t cell
positive regulation of alpha-beta t cell differentiation	t cell
regulation of t cell tolerance induction	t cell
activation-induced cell death of t cells	t cell
positive regulation of activated t cell proliferation	t cell
regulation of t cell homeostatic proliferation	t cell
positive regulation of t cell activation	t cell
negative regulation of t cell apoptotic process	t cell
t cell activation via t cell receptor contact with antigen bound to mhc molecule on antigen presenting cell	t cell	antigen presenting
regulation of t cell differentiation in thymus	t cell
positive regulation of t cell migration	t cell
maintenance of granzyme b location in t cell secretory granule	t cell
negative regulation of cd8-positive_ alpha-beta t cell proliferation	t cell
cd4-positive_ alpha-beta t cell differentiation	t cell
negative regulation of activation-induced cell death of t cells	t cell
positive regulation of t cell differentiation in thymus	t cell
alpha-beta t cell activation	t cell
positive regulation of t cell activation via t cell receptor contact with antigen bound to mhc molecule on antigen presenting cell	t cell	antigen presenting
cd4-positive_ alpha-beta t cell costimulation	t cell
regulation of t cell differentiation	t cell
regulation of cd8-positive_ alpha-beta t cell proliferation	t cell
positive regulation of cytotoxic t cell differentiation	t cell
positive regulation of cd8-positive_ alpha-beta cytotoxic t cell extravasation	t cell
positive regulation of nk t cell proliferation	t cell
positive regulation of nk t cell differentiation	t cell
gamma-delta t cell activation	t cell
positive regulation of t cell anergy	t cell
establishment of t cell polarity	t cell
regulation of cd8-positive_ alpha-beta t cell activation	t cell
helper t cell enhancement of adaptive immune response	t cell
cd8-positive_ alpha-beta t cell activation	t cell
positive regulation of cd8-positive_ alpha-beta t cell differentiation	t cell
positive regulation of nk t cell activation	t cell
positive regulation of cd4-positive_ cd25-positive_ alpha-beta regulatory t cell differentiation involved in immune response	t cell
negative regulation of t cell differentiation	t cell
regulation of t cell mediated immune response to tumor cell	t cell
negative regulation of cd4-positive_ alpha-beta t cell differentiation	t cell
negative regulation of t cell migration	t cell
cd8-positive_ alpha-beta intraepithelial t cell differentiation	t cell	epithelial
cd8-positive_ gamma-delta intraepithelial t cell differentiation	t cell	epithelial
cd8-positive_ alpha-beta t cell differentiation	t cell
regulation of activated t cell proliferation	t cell
regulation of t cell mediated cytotoxicity	t cell
regulation of activation-induced cell death of t cells	t cell
regulation of cd8-positive_ alpha-beta cytotoxic t cell extravasation	t cell
negative regulation of t cell differentiation in thymus	t cell
negative regulation of immature t cell proliferation in thymus	t cell
regulation of t cell apoptotic process	t cell
negative regulation of t cell activation via t cell receptor contact with antigen bound to mhc molecule on antigen presenting cell	t cell	antigen presenting
negative regulation of activated cd8-positive_ alpha-beta t cell apoptotic process	t cell
positive t cell selection	t cell
alpha-beta t cell differentiation	t cell
cytotoxic t cell degranulation	t cell
positive regulation of gamma-delta t cell activation	t cell
cd4-positive or cd8-positive_ alpha-beta t cell lineage commitment	t cell
helper t cell diapedesis	t cell
positive regulation of activated t cell autonomous cell death	t cell
regulation of positive thymic t cell selection	t cell
positive regulation of establishment of t cell polarity	t cell
helper t cell extravasation	t cell
positive regulation of t cell apoptotic process	t cell
positive regulation of t cell costimulation	t cell
negative regulation of nk t cell activation	t cell
negative regulation of cd4-positive_ alpha-beta t cell activation	t cell
negative regulation of positive thymic t cell selection	t cell
regulation of t cell anergy	t cell
cd8-positive_ alpha-beta t cell lineage commitment	t cell
negative regulation of t cell mediated immunity	t cell
negative regulation of t cell extravasation	t cell
negative regulation of memory t cell differentiation	t cell
regulation of t cell cytokine production	t cell
regulatory t cell differentiation	t cell
susceptibility to t cell mediated cytotoxicity	t cell
positive regulation of t cell tolerance induction	t cell
cd4-positive_ alpha-beta t cell activation	t cell
cytotoxic t cell differentiation	t cell
positive regulation of immature t cell proliferation in thymus	t cell
positive regulation of t cell mediated immune response to tumor cell	t cell
negative regulation of alpha-beta t cell differentiation	t cell
negative regulation of alpha-beta t cell proliferation	t cell
peripheral t cell tolerance induction	t cell
negative regulation of alpha-beta t cell activation	t cell
activated t cell proliferation	t cell
cd8-positive_ alpha-beta t cell differentiation involved in immune response	t cell
positive regulation of cd8-positive_ alpha-beta t cell extravasation	t cell
alpha-beta t cell lineage commitment	t cell
regulation of memory t cell differentiation	t cell
regulation of t cell chemotaxis	t cell
nk t cell proliferation	t cell
extrathymic t cell selection	t cell
alpha-beta t cell proliferation	t cell
negative regulation of establishment of t cell polarity	t cell
negative regulation of t cell antigen processing and presentation	t cell
negative regulation of cd8-positive_ alpha-beta t cell activation	t cell
positive regulation of memory t cell activation	t cell
positive regulation of cd8-positive_ alpha-beta t cell activation	t cell
regulation of cd4-positive_ alpha-beta t cell activation	t cell
regulation of extrathymic t cell differentiation	t cell
regulation of nk t cell differentiation	t cell
negative t cell selection	t cell
negative regulation of immature t cell proliferation	t cell
cd4-positive_ cd25-positive_ alpha-beta regulatory t cell lineage commitment	t cell
nk t cell lineage commitment	t cell
cd4-positive_ alpha-beta t cell lineage commitment	t cell
positive regulation of immature t cell proliferation	t cell
memory t cell proliferation	t cell
positive regulation of activated cd8-positive_ alpha-beta t cell apoptotic process	t cell
regulation of establishment of t cell polarity	t cell
memory t cell differentiation	t cell
cd4-positive_ cd25-positive_ alpha-beta regulatory t cell differentiation	t cell
positive regulation of gamma-delta t cell activation involved in immune response	t cell
regulation of t cell antigen processing and presentation	t cell
positive regulation of peripheral t cell tolerance induction	t cell
positive regulation of cd4-positive_ cd25-positive_ alpha-beta regulatory t cell differentiation	t cell
positive regulation of t cell extravasation	t cell
immature t cell proliferation in thymus	t cell
acinar cell differentiation	acinar
positive regulation of acinar cell proliferation	acinar
amacrine cell differentiation	amacrine
positive regulation of amacrine cell differentiation	amacrine
negative regulation of amacrine cell differentiation	amacrine
astrocyte development	astrocyte
negative regulation of astrocyte activation	astrocyte
negative regulation of astrocyte differentiation	astrocyte
regulation of astrocyte differentiation	astrocyte
astrocyte differentiation	astrocyte
astrocyte activation	astrocyte
positive regulation of astrocyte differentiation	astrocyte
forebrain astrocyte development	astrocyte
astrocyte-dopaminergic neuron signaling	astrocyte	neuron
astrocyte activation involved in immune response	astrocyte
regulation of astrocyte chemotaxis	astrocyte
astrocyte cell migration	astrocyte
astrocyte fate commitment	astrocyte
positive regulation of astrocyte activation	astrocyte
positive regulation of astrocyte chemotaxis	astrocyte
regulation of astrocyte activation	astrocyte
establishment or maintenance of epithelial cell apical/basal polarity	basal	epithelial
ciliary basal body-plasma membrane docking	basal
basal dendrite development	basal
basal dendrite arborization	basal
squamous basal epithelial stem cell differentiation involved in prostate gland acinus development	basal	epithelial	stem cell
maintenance of epithelial cell apical/basal polarity	basal	epithelial
ciliary basal body organization	basal
respiratory basal cell differentiation	basal
establishment of epithelial cell apical/basal polarity	basal	epithelial
basal dendrite morphogenesis	basal
establishment of apical/basal cell polarity	basal
gabaergic neuron differentiation in basal ganglia	basal	neuron
establishment of epithelial cell apical/basal polarity involved in camera-type eye morphogenesis	basal	epithelial
basal protein localization	basal
establishment or maintenance of apical/basal cell polarity	basal
basophil activation	basophil
basophil activation involved in immune response	basophil
basophil differentiation	basophil
basophil homeostasis	basophil
retinal bipolar neuron differentiation	bipolar	neuron	retinal
rod bipolar cell differentiation	bipolar
bone remodeling	bone
regulation of bone mineralization	bone
negative regulation of bone mineralization	bone
endochondral bone growth	bone
bone resorption	bone
bone mineralization	bone
ossification involved in bone maturation	bone
bone trabecula formation	bone
bone development	bone
regulation of bone resorption	bone
regulation of bone remodeling	bone
bone morphogenesis	bone
bone marrow development	bone	bone marrow
bone regeneration	bone
negative regulation of bone resorption	bone
positive regulation of bone mineralization	bone
fibroblast growth factor receptor signaling pathway involved in negative regulation of apoptotic process in bone marrow cell	bone	bone marrow	fibroblast
fibroblast growth factor receptor signaling pathway involved in positive regulation of cell proliferation in bone marrow	bone	fibroblast
positive regulation of bone resorption	bone
positive regulation of cell proliferation in bone marrow	bone
negative regulation of apoptotic process in bone marrow cell	bone	bone marrow
negative regulation of bone mineralization involved in bone maturation	bone
endochondral bone morphogenesis	bone
positive regulation of bone mineralization involved in bone maturation	bone
chondrocyte development involved in endochondral bone morphogenesis	bone
hematopoietic stem cell migration to bone marrow	bone	hematopoietic stem	stem cell
bone mineralization involved in bone maturation	bone
cartilage development involved in endochondral bone morphogenesis	bone
positive regulation of bone development	bone
ossification involved in bone remodeling	bone
intramembranous bone growth	bone
chondrocyte differentiation involved in endochondral bone morphogenesis	bone
negative regulation of bone remodeling	bone
negative regulation of bone trabecula formation	bone
bone growth	bone
regulation of bone development	bone
negative regulation of cell proliferation in bone marrow	bone
cell proliferation in bone marrow	bone
bone maturation	bone
bone trabecula morphogenesis	bone
apoptotic process in bone marrow cell	bone	bone marrow
semaphorin-plexin signaling pathway involved in bone trabecula morphogenesis	bone
mesenchymal cell differentiation involved in bone development	bone	mesenchymal
positive regulation of apoptotic process in bone marrow cell	bone	bone marrow
perichondral bone morphogenesis	bone
negative regulation of bone development	bone
positive regulation of brown fat cell differentiation	brown fat	fat
brown fat cell differentiation	brown fat	fat
regulation of brown fat cell differentiation	brown fat	fat
negative regulation of brown fat cell differentiation	brown fat	fat
positive regulation of brown fat cell proliferation	brown fat	fat
positive regulation of cardiac endothelial to mesenchymal transition	cardiac endothelial	endothelial	mesenchymal
cardiac endothelial to mesenchymal transition	cardiac endothelial	endothelial	mesenchymal
regulation of atrial cardiac muscle cell membrane depolarization	cardiac muscle
regulation of cardiac muscle contraction	cardiac muscle
sa node cell to atrial cardiac muscle cell communication by electrical coupling	cardiac muscle
atrial cardiac muscle cell to av node cell communication by electrical coupling	cardiac muscle
purkinje myocyte to ventricular cardiac muscle cell communication by electrical coupling	cardiac muscle	purkinje
regulation of atrial cardiac muscle cell action potential	cardiac muscle
regulation of ventricular cardiac muscle cell membrane repolarization	cardiac muscle
regulation of ventricular cardiac muscle cell membrane depolarization	cardiac muscle
ventricular cardiac muscle cell action potential	cardiac muscle
regulation of membrane depolarization during cardiac muscle cell action potential	cardiac muscle
negative regulation of cardiac muscle hypertrophy in response to stress	cardiac muscle
ventricular cardiac muscle cell development	cardiac muscle
regulation of cardiac muscle contraction by regulation of the release of sequestered calcium ion	cardiac muscle
regulation of cardiac muscle cell contraction	cardiac muscle
cardiac muscle contraction	cardiac muscle
membrane depolarization during cardiac muscle cell action potential	cardiac muscle
positive regulation of voltage-gated potassium channel activity involved in ventricular cardiac muscle cell action potential repolarization	cardiac muscle
regulation of cardiac muscle cell action potential	cardiac muscle
negative regulation of cell growth involved in cardiac muscle cell development	cardiac muscle
regulation of cardiac muscle contraction by calcium ion signaling	cardiac muscle
membrane repolarization during cardiac muscle cell action potential	cardiac muscle
positive regulation of cardiac muscle hypertrophy in response to stress	cardiac muscle
negative regulation of cardiac muscle cell proliferation	cardiac muscle
negative regulation of cardiac muscle cell apoptotic process	cardiac muscle
positive regulation of cell growth involved in cardiac muscle cell development	cardiac muscle
positive regulation of cardiac muscle cell proliferation	cardiac muscle
cell growth involved in cardiac muscle cell development	cardiac muscle
positive regulation of cardiac muscle tissue regeneration	cardiac muscle
cardiac muscle cell differentiation	cardiac muscle
negative regulation of cardiac muscle hypertrophy	cardiac muscle
positive regulation of cardiac muscle contraction	cardiac muscle
ventricular cardiac muscle tissue morphogenesis	cardiac muscle
atrial cardiac muscle tissue morphogenesis	cardiac muscle
cardiac muscle cell proliferation	cardiac muscle
positive regulation of cardiac muscle cell apoptotic process	cardiac muscle
positive regulation of cardiac muscle hypertrophy	cardiac muscle
positive regulation of cardiac muscle cell differentiation	cardiac muscle
cardiac muscle cell fate commitment	cardiac muscle
canonical wnt signaling pathway involved in cardiac muscle cell fate commitment	cardiac muscle
cardiac muscle cell development	cardiac muscle
cardiac muscle hypertrophy	cardiac muscle
purkinje myocyte to ventricular cardiac muscle cell signaling	cardiac muscle	purkinje
regulation of ventricular cardiac muscle cell action potential	cardiac muscle
left ventricular cardiac muscle tissue morphogenesis	cardiac muscle
membrane depolarization during atrial cardiac muscle cell action potential	cardiac muscle
cardiac muscle thin filament assembly	cardiac muscle
negative regulation of cardiac muscle cell differentiation	cardiac muscle
negative regulation of canonical wnt signaling pathway involved in cardiac muscle cell fate commitment	cardiac muscle
positive regulation of membrane depolarization during cardiac muscle cell action potential	cardiac muscle
regulation of cardiac muscle cell proliferation	cardiac muscle
cardiac muscle tissue development	cardiac muscle
cardiac muscle tissue morphogenesis	cardiac muscle
negative regulation of cardiac muscle tissue development	cardiac muscle
cardiac muscle hypertrophy in response to stress	cardiac muscle
cardiac muscle cell apoptotic process	cardiac muscle
regulation of atrial cardiac muscle cell membrane repolarization	cardiac muscle
membrane repolarization during ventricular cardiac muscle cell action potential	cardiac muscle
atrial cardiac muscle cell action potential	cardiac muscle
membrane repolarization during atrial cardiac muscle cell action potential	cardiac muscle
negative regulation of membrane repolarization during ventricular cardiac muscle cell action potential	cardiac muscle
cardiac muscle tissue regeneration	cardiac muscle
cardiac muscle cell action potential involved in contraction	cardiac muscle
ventricular cardiac muscle cell membrane repolarization	cardiac muscle
negative regulation of cardiac muscle tissue regeneration	cardiac muscle
negative regulation of cardiac muscle cell myoblast differentiation	cardiac muscle	myoblast
positive regulation of cardiac muscle tissue development	cardiac muscle
regulation of cardiac muscle cell membrane potential	cardiac muscle
regulation of cardiac muscle cell action potential involved in regulation of contraction	cardiac muscle
ventricular cardiac muscle tissue development	cardiac muscle
regulation of canonical wnt signaling pathway involved in cardiac muscle cell fate commitment	cardiac muscle
cardiac muscle fiber development	cardiac muscle
positive regulation of cardiac muscle fiber development	cardiac muscle
adenylate cyclase-activating adrenergic receptor signaling pathway involved in cardiac muscle relaxation	cardiac muscle
negative regulation of cardiac muscle myoblast proliferation	cardiac muscle	myoblast
positive regulation of cardiac muscle myoblast proliferation	cardiac muscle	myoblast
positive regulation of cardiac muscle cell contraction	cardiac muscle
negative regulation of membrane repolarization during atrial cardiac muscle cell action potential	cardiac muscle
cardiac muscle tissue growth involved in heart morphogenesis	cardiac muscle
ventricular cardiac muscle cell differentiation	cardiac muscle
sa node cell to atrial cardiac muscle cell signaling	cardiac muscle
cardiac muscle cell action potential	cardiac muscle
negative regulation of membrane repolarization during cardiac muscle cell action potential	cardiac muscle
regulation of membrane repolarization during ventricular cardiac muscle cell action potential	cardiac muscle
positive regulation of ryanodine-sensitive calcium-release channel activity by adrenergic receptor signaling pathway involved in positive regulation of cardiac muscle contraction	cardiac muscle
cardiac muscle cell-cardiac muscle cell adhesion	cardiac muscle
post-embryonic cardiac muscle cell growth involved in heart morphogenesis	cardiac muscle
positive regulation of atrial cardiac muscle cell action potential	cardiac muscle
regulation of cardiac muscle hypertrophy in response to stress	cardiac muscle
atrial cardiac muscle cell development	cardiac muscle
negative regulation of ventricular cardiac muscle cell action potential	cardiac muscle
cardiac muscle tissue growth	cardiac muscle
regulation of cardiac muscle tissue development	cardiac muscle
regulation of cardiac muscle hypertrophy	cardiac muscle
negative regulation of membrane depolarization during cardiac muscle cell action potential	cardiac muscle
atrial cardiac muscle tissue development	cardiac muscle
planar cell polarity pathway involved in cardiac muscle tissue morphogenesis	cardiac muscle
regulation of voltage-gated potassium channel activity involved in ventricular cardiac muscle cell action potential repolarization	cardiac muscle
positive regulation of canonical wnt signaling pathway involved in cardiac muscle cell fate commitment	cardiac muscle
cardiac muscle cell myoblast differentiation	cardiac muscle	myoblast
atrial cardiac muscle cell to av node cell communication	cardiac muscle
sa node cell to atrial cardiac muscle cell communication	cardiac muscle
cardiac muscle cell contraction	cardiac muscle
negative regulation of cardiac muscle contraction	cardiac muscle
right ventricular cardiac muscle tissue morphogenesis	cardiac muscle
negative regulation of cardiac muscle tissue growth	cardiac muscle
regulation of membrane repolarization during atrial cardiac muscle cell action potential	cardiac muscle
regulation of membrane repolarization during cardiac muscle cell action potential	cardiac muscle
positive regulation of voltage-gated potassium channel activity involved in atrial cardiac muscle cell action potential repolarization	cardiac muscle
cardiac neuron differentiation	cardiac neuron	neuron
cardiocyte differentiation	cardiocyte
positive regulation of cardiocyte differentiation	cardiocyte
negative regulation of cardiocyte differentiation	cardiocyte
cholangiocyte proliferation	cholangiocyte
positive regulation of cholangiocyte proliferation	cholangiocyte
negative regulation of cholangiocyte apoptotic process	cholangiocyte
chondroblast differentiation	chondroblast
adrenal chromaffin cell differentiation	chromaffin
de novo centriole assembly involved in multi-ciliated epithelial cell differentiation	ciliated	ciliated epithelial	epithelial
multi-ciliated epithelial cell differentiation	ciliated	ciliated epithelial	epithelial
positive regulation of lung ciliated cell differentiation	ciliated
negative regulation of lung ciliated cell differentiation	ciliated
lung ciliated cell differentiation	ciliated
club cell differentiation	club
columnar/cuboidal epithelial cell development	columnar/cuboidal epithelial	epithelial
positive regulation of connective tissue replacement	connective
connective tissue development	connective
positive regulation of connective tissue replacement involved in inflammatory response wound healing	connective
connective tissue replacement involved in inflammatory response wound healing	connective
connective tissue replacement	connective
positive regulation of connective tissue growth factor production	connective
negative regulation of connective tissue growth factor production	connective
lung connective tissue development	connective
negative regulation of connective tissue replacement involved in inflammatory response wound healing	connective
myeloid dendritic cell differentiation	dendritic	myeloid
negative regulation of dendritic spine development	dendritic
negative regulation of dendritic spine morphogenesis	dendritic
negative regulation of dendritic cell chemotaxis	dendritic
myeloid dendritic cell activation involved in immune response	dendritic	myeloid
follicular dendritic cell activation	dendritic
negative regulation of dendritic cell antigen processing and presentation	dendritic
regulation of dendritic spine maintenance	dendritic
negative regulation of dendritic cell differentiation	dendritic
regulation of dendritic spine morphogenesis	dendritic
dendritic spine development	dendritic
negative regulation of myeloid dendritic cell activation	dendritic	myeloid
dendritic cell differentiation	dendritic
dendritic spine organization	dendritic
positive regulation of dendritic spine development	dendritic
regulation of dendritic spine development	dendritic
dendritic transport of messenger ribonucleoprotein complex	dendritic
anterograde dendritic transport of neurotransmitter receptor complex	dendritic
negative regulation of dendritic cell apoptotic process	dendritic
dendritic cell migration	dendritic
dendritic spine morphogenesis	dendritic
positive regulation of myeloid dendritic cell cytokine production	dendritic	myeloid
follicular dendritic cell differentiation	dendritic
positive regulation of dendritic spine maintenance	dendritic
positive regulation of dendritic spine morphogenesis	dendritic
dendritic spine maintenance	dendritic
axo-dendritic transport	dendritic
plasmacytoid dendritic cell activation	dendritic
plasmacytoid dendritic cell antigen processing and presentation	dendritic
positive regulation of myeloid dendritic cell activation	dendritic	myeloid
negative regulation of dendritic spine maintenance	dendritic
dendritic cell chemotaxis	dendritic
dendritic cell proliferation	dendritic
myeloid dendritic cell activation	dendritic	myeloid
positive regulation of dendritic cell differentiation	dendritic
dendritic cell homeostasis	dendritic
positive regulation of dendritic cell chemotaxis	dendritic
positive regulation of dendritic cell antigen processing and presentation	dendritic
positive regulation of dendritic cell cytokine production	dendritic
modification of dendritic spine	dendritic
positive regulation of dendritic cell apoptotic process	dendritic
anterograde dendritic transport	dendritic
mature conventional dendritic cell differentiation	dendritic
myeloid dendritic cell chemotaxis	dendritic	myeloid
regulation of dendritic cell dendrite assembly	dendritic
negative regulation of plasmacytoid dendritic cell cytokine production	dendritic
negative regulation of dendritic cell cytokine production	dendritic
regulation of myeloid dendritic cell activation	dendritic	myeloid
regulation of dendritic cell differentiation	dendritic
dendritic transport of mitochondrion	dendritic
anterograde dendritic transport of mitochondrion	dendritic
dendritic cell cytokine production	dendritic
regulation of dendritic cell cytokine production	dendritic
positive regulation of axo-dendritic protein transport	dendritic
dendritic cell dendrite assembly	dendritic
positive regulation of dendritic cell dendrite assembly	dendritic
positive regulation of myeloid dendritic cell chemotaxis	dendritic	myeloid
negative regulation of dendritic cell dendrite assembly	dendritic
intrahepatic bile duct development	duct
branching involved in mammary gland duct morphogenesis	duct
mammary duct terminal end bud growth	duct
nephric duct morphogenesis	duct
nephric duct formation	duct
metanephric collecting duct development	duct	metanephric
mullerian duct regression	duct
negative regulation of apoptotic process involved in metanephric collecting duct development	duct	metanephric
mammary gland duct morphogenesis	duct
mesonephric duct development	duct
tertiary branching involved in mammary gland duct morphogenesis	duct
regulation of branching involved in mammary gland duct morphogenesis	duct
bmp signaling pathway involved in nephric duct formation	duct
paramesonephric duct development	duct
oviduct epithelium development	duct
nephric duct elongation	duct
oviduct development	duct
nephric duct development	duct
mesonephric duct formation	duct
epithelial cell proliferation involved in mammary gland duct elongation	duct	epithelial
collecting duct development	duct
common bile duct development	duct
branch elongation involved in mammary gland duct branching	duct
mesonephric duct morphogenesis	duct
outer medullary collecting duct development	duct
inner medullary collecting duct development	duct
lateral sprouting involved in mammary gland duct morphogenesis	duct
dichotomous subdivision of terminal units involved in mammary gland duct morphogenesis	duct
metanephric cortical collecting duct development	duct	metanephric
pronephric duct morphogenesis	duct
trophectodermal cell differentiation	ectodermal
trophectodermal cellular morphogenesis	ectodermal
ectodermal cell fate commitment	ectodermal
trophectodermal cell proliferation	ectodermal
positive regulation of trophectodermal cell proliferation	ectodermal
ectodermal cell differentiation	ectodermal
embryonic ectodermal digestive tract morphogenesis	ectodermal
negative regulation of ectodermal cell fate specification	ectodermal
embryonic ectodermal digestive tract development	ectodermal
endocardial cushion to mesenchymal transition involved in heart valve formation	endocardial	mesenchymal
endocardial cushion morphogenesis	endocardial
positive regulation of epithelial to mesenchymal transition involved in endocardial cushion formation	endocardial	epithelial	mesenchymal
endocardial cushion fusion	endocardial
negative regulation of epithelial to mesenchymal transition involved in endocardial cushion formation	endocardial	epithelial	mesenchymal
endocardial cushion formation	endocardial
epithelial to mesenchymal transition involved in endocardial cushion formation	endocardial	epithelial	mesenchymal
cell migration involved in endocardial cushion formation	endocardial
endocardial cushion development	endocardial
endocardial cell differentiation	endocardial
endocardial cushion cell fate commitment	endocardial
endocardial cushion cell development	endocardial
inferior endocardial cushion morphogenesis	endocardial
positive regulation of endocardial cushion to mesenchymal transition involved in heart valve formation	endocardial	mesenchymal
endocardial cushion to mesenchymal transition	endocardial	mesenchymal
endodermal cell fate commitment	endodermal
endodermal cell differentiation	endodermal
regulation of endodermal cell fate specification	endodermal
endodermal cell fate specification	endodermal
mesodermal-endodermal cell signaling	endodermal
negative regulation of endodermal cell fate specification	endodermal
endodermal cell fate determination	endodermal
endodermal digestive tract morphogenesis	endodermal
negative regulation of endodermal cell differentiation	endodermal
positive regulation of endodermal cell differentiation	endodermal
regulation of transcription from rna polymerase ii promoter involved in definitive endodermal cell fate specification	endodermal
positive regulation of endothelial cell apoptotic process	endothelial
positive regulation of endothelial cell proliferation	endothelial
positive regulation of vascular endothelial growth factor receptor signaling pathway	endothelial	vascular endothelial
positive regulation of vascular endothelial growth factor production	endothelial	vascular endothelial
endothelial cell migration	endothelial
endothelial cell chemotaxis	endothelial
vascular endothelial growth factor production	endothelial	vascular endothelial
regulation of blood vessel endothelial cell migration	endothelial
regulation of endothelial cell migration	endothelial
vascular endothelial growth factor receptor signaling pathway	endothelial	vascular endothelial
establishment of endothelial intestinal barrier	endothelial
positive regulation of establishment of endothelial barrier	endothelial
negative regulation of vascular endothelial growth factor production	endothelial	vascular endothelial
negative regulation of vascular endothelial growth factor signaling pathway	endothelial	vascular endothelial
positive regulation of endothelial cell migration	endothelial
positive regulation of endothelial cell differentiation	endothelial
negative regulation of blood vessel endothelial cell migration	endothelial
negative regulation of cellular response to vascular endothelial growth factor stimulus	endothelial	vascular endothelial
positive regulation of blood vessel endothelial cell migration	endothelial
positive regulation of vascular endothelial cell proliferation	endothelial	vascular endothelial
cellular response to vascular endothelial growth factor stimulus	endothelial	vascular endothelial
endothelial cell apoptotic process	endothelial
negative regulation of endothelial cell apoptotic process	endothelial
negative regulation of vascular endothelial cell proliferation	endothelial	vascular endothelial
negative regulation of blood vessel endothelial cell proliferation involved in sprouting angiogenesis	endothelial
endothelial cell proliferation	endothelial
regulation of transcription involved in lymphatic endothelial cell fate commitment	endothelial	lymphatic endothelial
lymphatic endothelial cell differentiation	endothelial	lymphatic endothelial
endothelial cell differentiation	endothelial
lymphatic endothelial cell migration	endothelial	lymphatic endothelial
positive regulation of blood vessel endothelial cell proliferation involved in sprouting angiogenesis	endothelial
positive regulation of vascular endothelial growth factor signaling pathway	endothelial	vascular endothelial
negative regulation of endothelial cell differentiation	endothelial
vascular endothelial growth factor signaling pathway	endothelial	vascular endothelial
endothelial tip cell fate specification	endothelial
negative regulation of endothelial cell proliferation	endothelial
positive regulation of leukocyte adhesion to arterial endothelial cell	endothelial
negative regulation of endothelial cell migration	endothelial
regulation of establishment of endothelial barrier	endothelial
negative regulation of vascular endothelial growth factor receptor signaling pathway	endothelial	vascular endothelial
regulation of vascular endothelial growth factor receptor signaling pathway	endothelial	vascular endothelial
positive regulation of leukocyte adhesion to vascular endothelial cell	endothelial	vascular endothelial
regulation of endothelial cell chemotaxis to fibroblast growth factor	endothelial	fibroblast
establishment of endothelial barrier	endothelial
negative regulation of endothelial cell-matrix adhesion via fibronectin	endothelial
blood vessel endothelial cell migration	endothelial
negative regulation of leukocyte adhesion to vascular endothelial cell	endothelial	vascular endothelial
negative regulation of blood vessel endothelial cell differentiation	endothelial
endothelial cell activation	endothelial
regulation of endothelial cell differentiation	endothelial
endothelial tube morphogenesis	endothelial
regulation of endothelial cell proliferation	endothelial
blood vessel endothelial cell proliferation involved in sprouting angiogenesis	endothelial
regulation of vascular endothelial growth factor signaling pathway	endothelial	vascular endothelial
blood vessel endothelial cell delamination	endothelial
positive regulation of endothelial cell chemotaxis	endothelial
vascular endothelial growth factor receptor-1 signaling pathway	endothelial	vascular endothelial
endothelial tube lumen extension	endothelial
negative regulation of endothelial cell chemotaxis to vascular endothelial growth factor	endothelial	vascular endothelial
negative regulation of endothelial cell chemotaxis to fibroblast growth factor	endothelial	fibroblast
endothelial cell morphogenesis	endothelial
vascular endothelial cell response to fluid shear stress	endothelial	vascular endothelial
positive regulation of endothelial cell activation	endothelial
regulation of vascular endothelial growth factor production	endothelial	vascular endothelial
endothelial to hematopoietic transition	endothelial
positive regulation of endothelial cell chemotaxis by vegf-activated vascular endothelial growth factor receptor signaling pathway	endothelial	vascular endothelial
vascular endothelial growth factor receptor-2 signaling pathway	endothelial	vascular endothelial
vascular endothelial growth factor receptor-3 signaling pathway	endothelial	vascular endothelial
pulmonary artery endothelial tube morphogenesis	endothelial	pulmonary
negative regulation of endothelial cell chemotaxis	endothelial
positive regulation of endothelial tube morphogenesis	endothelial
positive regulation of cell migration by vascular endothelial growth factor signaling pathway	endothelial	vascular endothelial
endothelial cell-cell adhesion	endothelial
arterial endothelial cell differentiation	endothelial
endothelial cell development	endothelial
negative regulation of endothelial tube morphogenesis	endothelial
endothelial cell-matrix adhesion	endothelial
positive regulation of endothelial cell-matrix adhesion via fibronectin	endothelial
leukocyte adhesion to vascular endothelial cell	endothelial	vascular endothelial
regulation of endothelial tube morphogenesis	endothelial
blood vessel endothelial cell fate specification	endothelial
arterial endothelial cell fate commitment	endothelial
lymphocyte chemotaxis across high endothelial venule	endothelial	lymphocyte
endothelial cell chemotaxis to fibroblast growth factor	endothelial	fibroblast
leukocyte adhesion to arterial endothelial cell	endothelial
positive regulation of endothelial cell chemotaxis to fibroblast growth factor	endothelial	fibroblast
regulation of blood vessel endothelial cell proliferation involved in sprouting angiogenesis	endothelial
endothelial cell chemotaxis to vascular endothelial growth factor	endothelial	vascular endothelial
regulation of endothelial cell apoptotic process	endothelial
negative regulation of establishment of endothelial barrier	endothelial
notch signaling pathway involved in arterial endothelial cell fate commitment	endothelial
blood vessel endothelial cell differentiation	endothelial
establishment of endothelial blood-brain barrier	endothelial
endothelial cell activation involved in immune response	endothelial
negative regulation of leukocyte adhesion to arterial endothelial cell	endothelial
venous endothelial cell differentiation	endothelial
regulation of leukocyte adhesion to vascular endothelial cell	endothelial	vascular endothelial
canonical wnt signaling pathway involved in positive regulation of endothelial cell migration	endothelial
lymphatic endothelial cell fate commitment	endothelial	lymphatic endothelial
positive regulation of blood vessel endothelial cell differentiation	endothelial
morphogenesis of an epithelial sheet	epithelial
glomerular visceral epithelial cell development	epithelial
epithelial cell development	epithelial
epithelial to mesenchymal transition	epithelial	mesenchymal
regulation of mammary gland epithelial cell proliferation	epithelial
cardiac epithelial to mesenchymal transition	epithelial	mesenchymal
negative regulation of epithelial to mesenchymal transition	epithelial	mesenchymal
positive regulation of epithelial cell migration	epithelial
epithelial cell morphogenesis	epithelial
epithelial cell maturation	epithelial
transepithelial ammonium transport	epithelial
positive regulation of mammary gland epithelial cell proliferation	epithelial
epithelial cell differentiation	epithelial
epithelial cell proliferation	epithelial
epithelial cilium movement involved in extracellular fluid movement	epithelial
metanephric glomerular visceral epithelial cell development	epithelial	metanephric
positive regulation of epithelial cell proliferation	epithelial
negative regulation of epithelial cell proliferation	epithelial
intestinal epithelial structure maintenance	epithelial	intestinal epithelial
negative regulation of epithelial cell migration	epithelial
immunoglobulin transcytosis in epithelial cells mediated by polymeric immunoglobulin receptor	epithelial
negative regulation of intestinal epithelial cell development	epithelial	intestinal epithelial
mammary gland epithelial cell differentiation	epithelial
positive regulation of epithelial to mesenchymal transition	epithelial	mesenchymal
mesenchymal to epithelial transition	epithelial	mesenchymal
regulation of epithelial cell differentiation	epithelial
negative regulation of mammary gland epithelial cell proliferation	epithelial
regulation of nephron tubule epithelial cell differentiation	epithelial
establishment of epithelial cell polarity	epithelial
negative regulation of epithelial cell differentiation	epithelial
embryonic epithelial tube formation	epithelial
inhibition of neuroepithelial cell differentiation	epithelial
epithelial cell differentiation involved in prostate gland development	epithelial
epithelial cell-cell adhesion	epithelial
polarized epithelial cell differentiation	epithelial
epithelial tube branching involved in lung morphogenesis	epithelial
regulation of adhesion of symbiont to host epithelial cell	epithelial
transepithelial transport	epithelial
mesenchymal to epithelial transition involved in metanephros morphogenesis	epithelial	mesenchymal
positive regulation of mesenchymal to epithelial transition involved in metanephros morphogenesis	epithelial	mesenchymal
regulation of metanephric nephron tubule epithelial cell differentiation	epithelial	metanephric
mammary gland epithelial cell proliferation	epithelial
neuroepithelial cell differentiation	epithelial
epithelial structure maintenance	epithelial
epithelial to mesenchymal transition involved in cardiac fibroblast development	epithelial	fibroblast	mesenchymal
canonical wnt signaling pathway involved in positive regulation of epithelial to mesenchymal transition	epithelial	mesenchymal
epithelial cell migration	epithelial
positive regulation of epithelial cell proliferation involved in lung morphogenesis	epithelial
prostate epithelial cord elongation	epithelial
prostate epithelial cord arborization involved in prostate glandular acinus morphogenesis	epithelial	glandular
epithelial cell proliferation involved in salivary gland morphogenesis	epithelial	salivary gland
positive regulation of epithelial cell differentiation	epithelial
glomerular visceral epithelial cell differentiation	epithelial
negative regulation of epithelial cell apoptotic process	epithelial
transepithelial chloride transport	epithelial
branching morphogenesis of an epithelial tube	epithelial
regulation of epithelial cell proliferation	epithelial
intestinal epithelial cell development	epithelial	intestinal epithelial
lung epithelial cell differentiation	epithelial
positive regulation of epithelial cell proliferation involved in wound healing	epithelial
regulation of epithelial to mesenchymal transition	epithelial	mesenchymal
epithelial cell morphogenesis involved in placental branching	epithelial
negative regulation of epithelial cell proliferation involved in prostate gland development	epithelial
glandular epithelial cell development	epithelial	glandular	glandular epithelial
regulation of branching involved in salivary gland morphogenesis by extracellular matrix-epithelial cell signaling	epithelial	salivary gland
regulation of epithelial cell migration	epithelial
intestinal epithelial cell migration	epithelial	intestinal epithelial
positive regulation of glomerular visceral epithelial cell apoptotic process	epithelial
intestinal epithelial cell differentiation	epithelial	intestinal epithelial
epithelial fluid transport	epithelial
secretory columnal luminar epithelial cell differentiation involved in prostate glandular acinus development	epithelial	glandular
epithelial-mesenchymal signaling involved in prostate gland development	epithelial	mesenchymal
epithelial cell maturation involved in prostate gland development	epithelial
epithelial cell proliferation involved in lung morphogenesis	epithelial
epithelial-mesenchymal cell signaling	epithelial	mesenchymal
ureter epithelial cell differentiation	epithelial
intestinal epithelial cell maturation	epithelial	intestinal epithelial
epithelial cell differentiation involved in mammary gland alveolus development	epithelial
epithelial cell apoptotic process involved in palatal shelf morphogenesis	epithelial
secretion by lung epithelial cell involved in lung growth	epithelial
regulation of branching involved in salivary gland morphogenesis by mesenchymal-epithelial signaling	epithelial	mesenchymal	salivary gland
epithelial cilium movement involved in determination of left/right asymmetry	epithelial
positive regulation of epithelial cell apoptotic process	epithelial
positive regulation of nephron tubule epithelial cell differentiation	epithelial
regulation of mesenchymal to epithelial transition involved in metanephros morphogenesis	epithelial	mesenchymal
epithelial cell proliferation involved in prostatic bud elongation	epithelial
regulation of epithelial cell proliferation involved in lung morphogenesis	epithelial
glomerular parietal epithelial cell development	epithelial
regulation of transepithelial transport	epithelial
epithelial tube morphogenesis	epithelial
glomerular visceral epithelial cell migration	epithelial
igg immunoglobulin transcytosis in epithelial cells mediated by fcrn immunoglobulin receptor	epithelial
positive regulation of lens epithelial cell proliferation	epithelial
negative regulation of nephron tubule epithelial cell differentiation	epithelial
morphogenesis of an epithelial fold	epithelial
regulation of intestinal epithelial structure maintenance	epithelial	intestinal epithelial
negative regulation of mesenchymal to epithelial transition involved in metanephros morphogenesis	epithelial	mesenchymal
negative regulation of metanephric nephron tubule epithelial cell differentiation	epithelial	metanephric
transepithelial l-ascorbic acid transport	epithelial
positive regulation of cardiac epithelial to mesenchymal transition	epithelial	mesenchymal
negative regulation of epithelial cell differentiation involved in kidney development	epithelial
epithelial cell maturation involved in salivary gland development	epithelial	salivary gland
transepithelial water transport	epithelial
positive regulation of epithelial cell proliferation involved in prostate gland development	epithelial
mesenchymal-epithelial cell signaling	epithelial	mesenchymal
positive regulation of metanephric glomerular visceral epithelial cell development	epithelial	metanephric
glomerular parietal epithelial cell differentiation	epithelial
mesenchymal-epithelial cell signaling involved in lung development	epithelial	mesenchymal
glandular epithelial cell differentiation	epithelial	glandular	glandular epithelial
colon epithelial cell migration	epithelial
nephron tubule epithelial cell differentiation	epithelial
positive regulation of intestinal epithelial structure maintenance	epithelial	intestinal epithelial
positive regulation of polarized epithelial cell differentiation	epithelial
regulation of branching involved in salivary gland morphogenesis by epithelial-mesenchymal signaling	epithelial	mesenchymal	salivary gland
epithelial tube formation	epithelial
regulation of epithelial cell proliferation involved in prostate gland development	epithelial
stromal-epithelial cell signaling involved in prostate gland development	epithelial
glandular epithelial cell maturation	epithelial	glandular	glandular epithelial
negative regulation of epithelial cell proliferation involved in lung morphogenesis	epithelial
mesenchymal-epithelial cell signaling involved in prostate gland development	epithelial	mesenchymal
regulation of epithelial cell differentiation involved in kidney development	epithelial
epithelial cell fate commitment	epithelial
negative regulation of thyroid gland epithelial cell proliferation	epithelial
regulation of polarized epithelial cell differentiation	epithelial
epiblast cell-extraembryonic ectoderm cell signaling involved in anterior/posterior axis specification	extraembryonic
regulation of fat cell differentiation	fat
fat cell differentiation	fat
negative regulation of calcineurin-nfat signaling cascade	fat
positive regulation of fat cell differentiation	fat
negative regulation of fat cell differentiation	fat
positive regulation of calcineurin-nfat signaling cascade	fat
fat pad development	fat
white fat cell differentiation	fat	white fat
calcineurin-nfat signaling cascade	fat
negative regulation of fat cell proliferation	fat
regulation of white fat cell proliferation	fat	white fat
regulation of calcineurin-nfat signaling cascade	fat
positive regulation of fat cell proliferation	fat
positive regulation of white fat cell proliferation	fat	white fat
positive regulation of fat cell apoptotic process	fat
regulation of fat cell apoptotic process	fat
mammary gland fat development	fat
fibroblast migration	fibroblast
positive regulation of fibroblast proliferation	fibroblast
positive regulation of fibroblast migration	fibroblast
positive regulation of fibroblast growth factor production	fibroblast
negative regulation of fibroblast proliferation	fibroblast
positive regulation of fibroblast apoptotic process	fibroblast
cellular response to fibroblast growth factor stimulus	fibroblast
positive regulation of fibroblast growth factor receptor signaling pathway	fibroblast
negative regulation of fibroblast growth factor production	fibroblast
positive regulation of myofibroblast differentiation	fibroblast	myofibroblast
fibroblast proliferation	fibroblast
negative regulation of fibroblast growth factor receptor signaling pathway involved in ureteric bud formation	fibroblast	ureteric bud
fibroblast growth factor receptor signaling pathway	fibroblast
negative regulation of fibroblast migration	fibroblast
negative regulation of myofibroblast differentiation	fibroblast	myofibroblast
fibroblast growth factor receptor signaling pathway involved in hemopoiesis	fibroblast
fibroblast growth factor receptor signaling pathway involved in orbitofrontal cortex development	fibroblast
fibroblast growth factor receptor signaling pathway involved in mammary gland specification	fibroblast
response to fibroblast growth factor	fibroblast
regulation of fibroblast migration	fibroblast
negative regulation of fibroblast apoptotic process	fibroblast
negative regulation of fibroblast growth factor receptor signaling pathway	fibroblast
positive regulation of mapkkk cascade by fibroblast growth factor receptor signaling pathway	fibroblast
fibroblast activation	fibroblast
negative regulation of cell chemotaxis to fibroblast growth factor	fibroblast
regulation of fibroblast growth factor receptor signaling pathway	fibroblast
regulation of fibroblast apoptotic process	fibroblast
fibroblast growth factor receptor signaling pathway involved in neural plate anterior/posterior pattern formation	fibroblast
regulation of fibroblast growth factor receptor signaling pathway involved in neural plate anterior/posterior pattern formation	fibroblast
negative regulation of fibroblast growth factor receptor signaling pathway involved in neural plate anterior/posterior pattern formation	fibroblast
metanephric interstitial fibroblast development	fibroblast	metanephric
regulation of fibroblast proliferation	fibroblast
fibroblast apoptotic process	fibroblast
renal interstitial fibroblast development	fibroblast
fibroblast growth factor receptor apoptotic signaling pathway	fibroblast
myofibroblast differentiation	fibroblast	myofibroblast
epicardium-derived cardiac fibroblast cell development	fibroblast
regulation of myofibroblast contraction	fibroblast	myofibroblast
dorsal root ganglion development	ganglion
retinal ganglion cell axon guidance	ganglion	retinal
sympathetic ganglion development	ganglion
trigeminal ganglion development	ganglion
regulation of retinal ganglion cell axon guidance	ganglion	retinal
positive regulation of retinal ganglion cell axon guidance	ganglion	retinal
facioacoustic ganglion development	ganglion
dorsal root ganglion morphogenesis	ganglion
ganglion development	ganglion
negative regulation of retinal ganglion cell axon guidance	ganglion	retinal
ganglion mother cell fate determination	ganglion
cranial ganglion development	ganglion
negative regulation of microglial cell activation	glial	microglia
glial cell differentiation	glial
positive regulation of glial cell-derived neurotrophic factor secretion	glial
glial cell migration	glial
negative regulation of glial cell-derived neurotrophic factor receptor signaling pathway involved in ureteric bud formation	glial	ureteric bud
bergmann glial cell differentiation	glial
formation of radial glial scaffolds	glial	radial glial
glial cell-derived neurotrophic factor receptor signaling pathway	glial
cellular response to glial cell derived neurotrophic factor	glial
negative regulation of glial cell differentiation	glial
positive regulation of glial cell differentiation	glial
negative regulation of glial cell proliferation	glial
glial cell projection elongation	glial
regulation of glial cell proliferation	glial
positive regulation of microglial cell activation	glial	microglia
regulation of microglial cell activation	glial	microglia
positive regulation of glial cell proliferation	glial
microglial cell activation	glial	microglia
positive regulation of microglial cell migration	glial	microglia
microglial cell migration	glial	microglia
glial cell apoptotic process	glial
forebrain radial glial cell differentiation	glial	radial glial
negative regulation of glial cell apoptotic process	glial
negative regulation of glial cell migration	glial
positive regulation of microglial cell mediated cytotoxicity	glial	microglia
microglial cell proliferation	glial	microglia
neuronal-glial interaction involved in hindbrain glial-mediated radial cell migration	glial	neuron
regulation of glial cell differentiation	glial
radial glial cell differentiation	glial	radial glial
microglial cell activation involved in immune response	glial	microglia
glial cell fate commitment	glial
glial cell proliferation	glial
glial cell development	glial
neuron-glial cell signaling	glial	neuron
positive regulation of glial cell migration	glial
regulation of microglial cell migration	glial	microglia
glial cell fate determination	glial
negative regulation of microglial cell migration	glial	microglia
neuronal-glial interaction involved in cerebral cortex radial glia guided migration	glial	neuron
positive regulation of glial cell apoptotic process	glial
establishment of glial blood-brain barrier	glial
cell-cell adhesion involved in neuronal-glial interactions involved in cerebral cortex radial glia guided migration	glial	neuron
glial cell-neuron signaling	glial	neuron
regulation of lung goblet cell differentiation	goblet
negative regulation of lung goblet cell differentiation	goblet
positive regulation of lung goblet cell differentiation	goblet
lung goblet cell differentiation	goblet
positive regulation of granulocyte chemotaxis	granulocyte
positive regulation of granulocyte differentiation	granulocyte
cellular response to granulocyte macrophage colony-stimulating factor stimulus	granulocyte	macrophage
negative regulation of granulocyte macrophage colony-stimulating factor production	granulocyte	macrophage
positive regulation of granulocyte colony-stimulating factor production	granulocyte
regulation of granulocyte chemotaxis	granulocyte
granulocyte differentiation	granulocyte
positive regulation of granulocyte macrophage colony-stimulating factor production	granulocyte	macrophage
granulocyte migration	granulocyte
negative regulation of granulocyte differentiation	granulocyte
granulocyte chemotaxis	granulocyte
regulation of granulocyte differentiation	granulocyte
granulocyte colony-stimulating factor signaling pathway	granulocyte
granulocyte macrophage colony-stimulating factor production	granulocyte	macrophage
granulocyte colony-stimulating factor production	granulocyte
positive regulation of granulocyte macrophage colony-stimulating factor biosynthetic process	granulocyte	macrophage
negative regulation of granulocyte colony-stimulating factor production	granulocyte
regulation of granulocyte macrophage colony-stimulating factor biosynthetic process	granulocyte	macrophage
regulation of hematopoietic stem cell differentiation	hematopoietic stem	stem cell
hematopoietic stem cell homeostasis	hematopoietic stem	stem cell
positive regulation of hematopoietic stem cell migration	hematopoietic stem	stem cell
hematopoietic stem cell proliferation	hematopoietic stem	stem cell
hematopoietic stem cell differentiation	hematopoietic stem	stem cell
positive regulation of hematopoietic stem cell proliferation	hematopoietic stem	stem cell
negative regulation of hematopoietic stem cell differentiation	hematopoietic stem	stem cell
hematopoietic stem cell migration	hematopoietic stem	stem cell
regulation of hematopoietic stem cell proliferation	hematopoietic stem	stem cell
positive regulation of hematopoietic stem cell differentiation	hematopoietic stem	stem cell
negative regulation of hematopoietic stem cell proliferation	hematopoietic stem	stem cell
hepatoblast differentiation	hepatoblast
hepatocyte proliferation	hepatocyte
negative regulation of hepatocyte growth factor production	hepatocyte
cellular response to hepatocyte growth factor stimulus	hepatocyte
hepatocyte cell migration	hepatocyte
hepatocyte differentiation	hepatocyte
positive regulation of hepatocyte proliferation	hepatocyte
hepatocyte growth factor receptor signaling pathway	hepatocyte
hepatocyte apoptotic process	hepatocyte
regulation of hepatocyte proliferation	hepatocyte
negative regulation of hepatocyte proliferation	hepatocyte
positive regulation of hepatocyte differentiation	hepatocyte
response to hepatocyte growth factor	hepatocyte
regulation of hepatocyte growth factor receptor signaling pathway	hepatocyte
negative regulation of hepatocyte growth factor biosynthetic process	hepatocyte
negative regulation of hepatocyte differentiation	hepatocyte
negative regulation of hepatocyte apoptotic process	hepatocyte
hepatocyte dedifferentiation	hepatocyte
negative regulation of hepatocyte growth factor receptor signaling pathway	hepatocyte
negative regulation of cellular response to hepatocyte growth factor stimulus	hepatocyte
positive regulation of hepatocyte growth factor receptor signaling pathway	hepatocyte
positive regulation of cellular response to hepatocyte growth factor stimulus	hepatocyte
hepatocyte homeostasis	hepatocyte
horizontal cell localization	horizontal cell
positive regulation of keratinocyte proliferation	keratinocyte
keratinocyte differentiation	keratinocyte
regulation of keratinocyte differentiation	keratinocyte
negative regulation of keratinocyte proliferation	keratinocyte
positive regulation of keratinocyte differentiation	keratinocyte
keratinocyte proliferation	keratinocyte
negative regulation of keratinocyte migration	keratinocyte
regulation of keratinocyte proliferation	keratinocyte
keratinocyte development	keratinocyte
keratinocyte migration	keratinocyte
keratinocyte activation	keratinocyte
positive regulation of keratinocyte migration	keratinocyte
regulation of keratinocyte apoptotic process	keratinocyte
negative regulation of keratinocyte apoptotic process	keratinocyte
positive regulation of keratinocyte apoptotic process	keratinocyte
negative regulation of keratinocyte differentiation	keratinocyte
lymphocyte homeostasis	lymphocyte
lymphocyte activation	lymphocyte
lymphocyte chemotaxis	lymphocyte
regulation of lymphocyte activation	lymphocyte
negative regulation of lymphocyte migration	lymphocyte
regulation of lymphocyte migration	lymphocyte
negative regulation of lymphocyte proliferation	lymphocyte
lymphocyte migration	lymphocyte
lymphocyte migration into lymphoid organs	lymphocyte	lymphoid
lymphocyte proliferation	lymphocyte
lymphocyte differentiation	lymphocyte
regulation of lymphocyte apoptotic process	lymphocyte
lymphocyte migration into lymph node	lymphocyte
positive regulation of lymphocyte activation	lymphocyte
positive regulation of lymphocyte differentiation	lymphocyte
regulation of lymphocyte differentiation	lymphocyte
regulation of lymphocyte chemotaxis	lymphocyte
positive regulation of lymphocyte apoptotic process	lymphocyte
negative regulation of lymphocyte activation	lymphocyte
positive regulation of lymphocyte migration	lymphocyte
positive regulation of lymphocyte proliferation	lymphocyte
lymphocyte aggregation	lymphocyte
negative regulation of lymphocyte differentiation	lymphocyte
negative regulation of lymphocyte chemotaxis	lymphocyte
mucosal-associated lymphoid tissue development	lymphoid
lymphoid progenitor cell differentiation	lymphoid
hematopoietic or lymphoid organ development	lymphoid
lymphoid lineage cell migration into thymus	lymphoid
immune response in nasopharyngeal-associated lymphoid tissue	lymphoid
negative regulation of macrophage derived foam cell differentiation	macrophage
negative regulation of macrophage chemotaxis	macrophage
negative regulation of macrophage activation	macrophage
immune complex clearance by monocytes and macrophages	macrophage	monocyte
regulation of immune complex clearance by monocytes and macrophages	macrophage	monocyte
macrophage derived foam cell differentiation	macrophage
positive regulation of macrophage activation	macrophage
positive regulation of macrophage proliferation	macrophage
negative regulation of macrophage cytokine production	macrophage
macrophage differentiation	macrophage
positive regulation of macrophage derived foam cell differentiation	macrophage
regulation of macrophage activation	macrophage
macrophage cytokine production	macrophage
positive regulation of macrophage apoptotic process	macrophage
macrophage chemotaxis	macrophage
negative regulation of macrophage apoptotic process	macrophage
macrophage fusion	macrophage
regulation of macrophage migration	macrophage
positive regulation of macrophage differentiation	macrophage
positive regulation of macrophage chemotaxis	macrophage
cellular response to macrophage colony-stimulating factor stimulus	macrophage
positive regulation of macrophage tolerance induction	macrophage
macrophage activation involved in immune response	macrophage
positive regulation of macrophage inflammatory protein 1 alpha production	macrophage
positive regulation of macrophage migration	macrophage
negative regulation of macrophage inflammatory protein 1 alpha production	macrophage
positive regulation of macrophage cytokine production	macrophage
macrophage activation	macrophage
negative regulation of macrophage differentiation	macrophage
negative regulation of macrophage colony-stimulating factor signaling pathway	macrophage
negative regulation of macrophage migration	macrophage
positive regulation of macrophage fusion	macrophage
macrophage apoptotic process	macrophage
macrophage colony-stimulating factor signaling pathway	macrophage
positive regulation of macrophage migration inhibitory factor signaling pathway	macrophage
positive regulation of immune complex clearance by monocytes and macrophages	macrophage	monocyte
macrophage migration	macrophage
regulation of macrophage chemotaxis	macrophage
macrophage homeostasis	macrophage
regulation of macrophage colony-stimulating factor production	macrophage
positive regulation of cellular response to macrophage colony-stimulating factor stimulus	macrophage
positive regulation of macrophage colony-stimulating factor production	macrophage
macrophage migration inhibitory factor signaling pathway	macrophage
regulation of macrophage inflammatory protein 1 alpha production	macrophage
regulation of macrophage apoptotic process	macrophage
negative regulation of macrophage antigen processing and presentation	macrophage
regulation of macrophage migration inhibitory factor signaling pathway	macrophage
negative regulation of macrophage proliferation	macrophage
regulation of macrophage differentiation	macrophage
regulation of macrophage derived foam cell differentiation	macrophage
positive regulation of macrophage colony-stimulating factor signaling pathway	macrophage
mast cell activation	mast
mast cell degranulation	mast
negative regulation of mast cell degranulation	mast
negative regulation of mast cell activation	mast
positive regulation of mast cell cytokine production	mast
negative regulation of mast cell apoptotic process	mast
positive regulation of mast cell degranulation	mast
mast cell secretory granule organization	mast
mast cell differentiation	mast
maintenance of protease location in mast cell secretory granule	mast
positive regulation of mast cell chemotaxis	mast
regulation of mast cell degranulation	mast
positive regulation of mast cell proliferation	mast
mast cell chemotaxis	mast
mast cell cytokine production	mast
histamine secretion by mast cell	mast
negative regulation of mast cell differentiation	mast
posterior lateral line neuromast hair cell development	mast
mast cell migration	mast
negative regulation of mast cell activation involved in immune response	mast
positive regulation of mast cell activation	mast
positive regulation of mast cell activation involved in immune response	mast
regulation of mast cell apoptotic process	mast
positive regulation of histamine secretion by mast cell	mast
positive regulation of mast cell differentiation	mast
negative regulation of mast cell cytokine production	mast
regulation of mast cell chemotaxis	mast
regulation of mast cell activation	mast
mast cell mediated immunity	mast
mast cell proliferation	mast
neuromast hair cell development	mast
negative regulation of mast cell proliferation	mast
positive regulation of mast cell activation by fc-epsilon receptor signaling pathway	mast
regulation of mast cell differentiation	mast
regulation of megakaryocyte differentiation	megakaryocyte
negative regulation of megakaryocyte differentiation	megakaryocyte
positive regulation of megakaryocyte differentiation	megakaryocyte
megakaryocyte development	megakaryocyte
megakaryocyte differentiation	megakaryocyte
melanocyte differentiation	melanocyte
melanocyte proliferation	melanocyte
positive regulation of melanocyte differentiation	melanocyte
regulation of melanocyte differentiation	melanocyte
melanocyte migration	melanocyte
melanocyte apoptotic process	melanocyte
melanocyte adhesion	melanocyte
positive regulation of glomerular mesangial cell proliferation	mesangial
mesangial cell-matrix adhesion	mesangial
metanephric glomerular mesangial cell differentiation	mesangial	metanephric
glomerular mesangial cell development	mesangial
negative regulation of metanephric glomerular mesangial cell proliferation	mesangial	metanephric
negative regulation of glomerular mesangial cell proliferation	mesangial
mesangial cell development	mesangial
metanephric glomerular mesangial cell development	mesangial	metanephric
glomerular mesangial cell proliferation	mesangial
positive regulation of glomerular metanephric mesangial cell proliferation	mesangial	metanephric
metanephric glomerular mesangial cell proliferation involved in metanephros development	mesangial	metanephric
negative regulation of mesenchymal cell proliferation	mesenchymal
positive regulation of mesenchymal cell proliferation	mesenchymal
negative regulation of mesenchymal stem cell proliferation	mesenchymal	mesenchymal stem	stem cell
regulation of mesenchymal cell proliferation	mesenchymal
metanephric mesenchymal cell differentiation	mesenchymal	metanephric
negative regulation of mesenchymal cell apoptotic process involved in metanephric nephron morphogenesis	mesenchymal	metanephric
negative regulation of mesenchymal cell apoptotic process involved in metanephros development	mesenchymal
mesenchymal cell differentiation	mesenchymal
mesenchymal cell differentiation involved in lung development	mesenchymal
mesenchymal cell proliferation involved in lung development	mesenchymal
condensed mesenchymal cell proliferation	mesenchymal
positive regulation of mesenchymal stem cell differentiation	mesenchymal	mesenchymal stem	stem cell
positive regulation of mesenchymal stem cell proliferation	mesenchymal	mesenchymal stem	stem cell
mesenchymal cell proliferation	mesenchymal
mesenchymal cell apoptotic process	mesenchymal
mesenchymal cell development	mesenchymal
mesenchymal cell proliferation involved in ureteric bud development	mesenchymal	ureteric bud
mesenchymal cell differentiation involved in kidney development	mesenchymal
mesenchymal cell proliferation involved in ureter development	mesenchymal
negative regulation of mesenchymal cell proliferation involved in ureter development	mesenchymal
positive regulation of mesenchymal cell proliferation involved in ureter development	mesenchymal
negative regulation of mesenchymal cell apoptotic process	mesenchymal
negative regulation of mesenchymal cell apoptotic process involved in mesonephric nephron morphogenesis	mesenchymal
canonical wnt signaling pathway involved in mesenchymal stem cell differentiation	mesenchymal	mesenchymal stem	stem cell
mesenchymal stem cell maintenance involved in nephron morphogenesis	mesenchymal	mesenchymal stem	stem cell
metanephric cap mesenchymal cell proliferation involved in metanephros development	mesenchymal	metanephric
mesenchymal stem cell proliferation	mesenchymal	mesenchymal stem	stem cell
positive regulation of mesenchymal stem cell migration	mesenchymal	mesenchymal stem	stem cell
metanephric mesenchymal cell proliferation involved in metanephros development	mesenchymal	metanephric
negative regulation of mesenchymal cell apoptotic process involved in nephron morphogenesis	mesenchymal
positive regulation of metanephric mesenchymal cell migration by platelet-derived growth factor receptor-beta signaling pathway	mesenchymal	metanephric	platelet
positive regulation of metanephric mesenchymal cell migration	mesenchymal	metanephric
mesodermal to mesenchymal transition involved in gastrulation	mesenchymal	mesodermal
negative regulation of metanephric mesenchymal cell migration	mesenchymal	metanephric
positive regulation of mesenchymal cell apoptotic process	mesenchymal
regulation of mesenchymal stem cell differentiation	mesenchymal	mesenchymal stem	stem cell
negative regulation of mesenchymal stem cell differentiation	mesenchymal	mesenchymal stem	stem cell
metanephric mesenchymal cell migration	mesenchymal	metanephric
negative regulation of mesenchymal cell proliferation involved in lung development	mesenchymal
regulation of mesenchymal cell proliferation involved in prostate gland development	mesenchymal
mesenchymal smoothened signaling pathway involved in prostate gland development	mesenchymal
positive regulation of metanephric cap mesenchymal cell proliferation	mesenchymal	metanephric
positive regulation of mesodermal cell fate specification	mesodermal
paraxial mesodermal cell fate commitment	mesodermal
mesodermal cell differentiation	mesodermal
negative regulation of mesodermal cell fate specification	mesodermal
axial mesodermal cell fate specification	mesodermal
regulation of lateral mesodermal cell fate specification	mesodermal
mesodermal cell fate specification	mesodermal
mesodermal cell migration	mesodermal
positive regulation of mesodermal cell differentiation	mesodermal
mesodermal cell fate determination	mesodermal
intermediate mesodermal cell differentiation	mesodermal
lateral mesodermal cell differentiation	mesodermal
bmp signaling pathway involved in mesodermal cell fate specification	mesodermal
mesodermal cell fate commitment	mesodermal
canonical wnt signaling pathway involved in metanephric kidney development	metanephric
positive regulation of metanephric glomerulus development	metanephric
metanephric mesenchyme development	metanephric
metanephric epithelium development	metanephric
metanephric nephron tubule formation	metanephric
metanephric distal convoluted tubule development	metanephric
negative regulation of apoptotic process involved in metanephric nephron tubule development	metanephric
positive regulation of metanephric dct cell differentiation	metanephric
metanephric glomerulus development	metanephric
metanephric nephron tubule morphogenesis	metanephric
metanephric s-shaped body morphogenesis	metanephric
positive regulation of metanephric ureteric bud development	metanephric	ureteric bud
metanephric proximal convoluted tubule development	metanephric
negative regulation of metanephric s-shaped body morphogenesis	metanephric
negative regulation of metanephric comma-shaped body morphogenesis	metanephric
metanephric ascending thin limb development	metanephric
metanephric proximal tubule development	metanephric
metanephric distal tubule morphogenesis	metanephric
metanephric thick ascending limb development	metanephric
metanephric part of ureteric bud development	metanephric	ureteric bud
metanephric comma-shaped body morphogenesis	metanephric
metanephric tubule development	metanephric
metanephric tubule formation	metanephric
metanephric mesenchyme morphogenesis	metanephric
metanephric smooth muscle tissue development	metanephric	smooth muscle
metanephric nephron tubule development	metanephric
metanephric glomerulus vasculature development	metanephric
metanephric macula densa development	metanephric
metanephric loop of henle development	metanephric
metanephric dct cell differentiation	metanephric
metanephric tubule morphogenesis	metanephric
metanephric glomerular basement membrane development	metanephric
metanephric glomerular capillary formation	metanephric
metanephric cortex development	metanephric
metanephric distal tubule development	metanephric
proximal/distal pattern formation involved in metanephric nephron development	metanephric
metanephric nephron development	metanephric
metanephric capsule development	metanephric
metanephric capsule specification	metanephric
metanephric glomerular mesangium development	metanephric
metanephric glomerulus morphogenesis	metanephric
metanephric connecting tubule development	metanephric
metanephric nephron morphogenesis	metanephric
positive regulation of microglia differentiation	microglia
microglia development	microglia
monocyte chemotaxis	monocyte
positive regulation of monocyte chemotaxis	monocyte
monocyte differentiation	monocyte
negative regulation of monocyte differentiation	monocyte
negative regulation of monocyte chemotaxis	monocyte
regulation of monocyte differentiation	monocyte
monocyte aggregation	monocyte
positive regulation of monocyte aggregation	monocyte
negative regulation of monocyte chemotactic protein-1 production	monocyte
positive regulation of monocyte extravasation	monocyte
monocyte extravasation	monocyte
positive regulation of monocyte differentiation	monocyte
positive regulation of monocyte chemotactic protein-1 production	monocyte
monocyte homeostasis	monocyte
monocyte activation	monocyte
negative regulation of monocyte activation	monocyte
monocyte activation involved in immune response	monocyte
negative regulation of monocyte extravasation	monocyte
regulation of monocyte chemotaxis	monocyte
myeloid cell differentiation	myeloid
myeloid cell homeostasis	myeloid
negative regulation of myeloid cell differentiation	myeloid
common myeloid progenitor cell proliferation	myeloid
regulation of myeloid cell apoptotic process	myeloid
myeloid leukocyte differentiation	myeloid
negative regulation of myeloid progenitor cell differentiation	myeloid
myeloid progenitor cell differentiation	myeloid
regulation of myeloid cell differentiation	myeloid
positive regulation of myeloid leukocyte differentiation	myeloid
positive regulation of myeloid cell differentiation	myeloid
myeloid cell apoptotic process	myeloid
myeloid cell development	myeloid
negative regulation of myeloid leukocyte differentiation	myeloid
negative regulation of myeloid cell apoptotic process	myeloid
myeloid leukocyte activation	myeloid
positive regulation of myeloid leukocyte cytokine production involved in immune response	myeloid
positive regulation of myeloid cell apoptotic process	myeloid
regulation of myeloid leukocyte differentiation	myeloid
myoblast fusion	myoblast
myoblast migration	myoblast
positive regulation of myoblast fusion	myoblast
positive regulation of myoblast differentiation	myoblast
myoblast differentiation	myoblast
regulation of myoblast fusion	myoblast
negative regulation of myoblast differentiation	myoblast
regulation of myoblast proliferation	myoblast
myoblast fate commitment	myoblast
myoblast fusion involved in skeletal muscle regeneration	myoblast	skeletal muscle
myoblast fate determination	myoblast
negative regulation of myoblast proliferation	myoblast
positive regulation of myoblast proliferation	myoblast
myoblast differentiation involved in skeletal muscle regeneration	myoblast	skeletal muscle
myoblast proliferation	myoblast
regulation of myoblast differentiation	myoblast
myoblast development	myoblast
myoblast migration involved in skeletal muscle regeneration	myoblast	skeletal muscle
negative regulation of myoblast fusion	myoblast
positive regulation of natural killer cell mediated cytotoxicity	natural killer
positive regulation of natural killer cell cytokine production	natural killer
positive regulation of natural killer cell mediated immune response to tumor cell	natural killer
establishment of natural killer cell polarity	natural killer
negative regulation of natural killer cell differentiation involved in immune response	natural killer
natural killer cell activation	natural killer
natural killer cell mediated cytotoxicity	natural killer
natural killer cell activation involved in immune response	natural killer
positive regulation of natural killer cell mediated immunity	natural killer
mature natural killer cell chemotaxis	natural killer
positive regulation of natural killer cell chemotaxis	natural killer
natural killer cell differentiation	natural killer
positive regulation of natural killer cell proliferation	natural killer
susceptibility to natural killer cell mediated cytotoxicity	natural killer
positive regulation of natural killer cell mediated cytotoxicity directed against tumor cell target	natural killer
natural killer cell degranulation	natural killer
negative regulation of natural killer cell mediated cytotoxicity	natural killer
natural killer cell inhibitory signaling pathway	natural killer
natural killer cell mediated immunity	natural killer
negative regulation of natural killer cell chemotaxis	natural killer
positive regulation of natural killer cell activation	natural killer
negative regulation of natural killer cell activation	natural killer
positive regulation of natural killer cell degranulation	natural killer
positive regulation of natural killer cell differentiation	natural killer
regulation of natural killer cell mediated cytotoxicity	natural killer
natural killer cell tolerance induction	natural killer
protection from natural killer cell mediated cytotoxicity	natural killer
regulation of natural killer cell activation	natural killer
negative regulation of natural killer cell mediated cytotoxicity directed against tumor cell target	natural killer
regulation of natural killer cell apoptotic process	natural killer
negative regulation of natural killer cell cytokine production	natural killer
negative regulation of natural killer cell degranulation	natural killer
regulation of natural killer cell mediated immunity	natural killer
regulation of natural killer cell differentiation	natural killer
natural killer cell chemotaxis	natural killer
regulation of natural killer cell proliferation	natural killer
natural killer cell proliferation	natural killer
regulation of natural killer cell differentiation involved in immune response	natural killer
neural crest cell migration	neural crest
neural crest formation	neural crest
neural crest cell development	neural crest
ventral trunk neural crest cell migration	neural crest
neural crest cell migration involved in autonomic nervous system development	neural crest
neural crest cell migration involved in heart formation	neural crest
cardiac neural crest cell migration involved in outflow tract morphogenesis	neural crest
neural crest cell differentiation	neural crest
canonical wnt signaling pathway involved in neural crest cell differentiation	neural crest
positive regulation of cardiac neural crest cell migration involved in outflow tract morphogenesis	neural crest
neural crest cell fate specification	neural crest
cardiac neural crest cell development involved in heart development	neural crest
negative regulation of neural crest formation	neural crest
cardiac neural crest cell development involved in outflow tract morphogenesis	neural crest
neural crest cell fate commitment	neural crest
neural crest cell migration involved in sympathetic nervous system development	neural crest
asymmetric neuroblast division	neuroblast
positive regulation of neuroblast proliferation	neuroblast
forebrain neuroblast division	neuroblast
wnt signaling pathway involved in forebrain neuroblast division	neuroblast
negative regulation of neuroblast proliferation	neuroblast
ventricular zone neuroblast division	neuroblast
negative regulation of neuroblast migration	neuroblast
neuroblast proliferation	neuroblast
regulation of neuroblast proliferation	neuroblast
neuroblast fate determination	neuroblast
neuroblast division in subventricular zone	neuroblast
establishment of neuroblast polarity	neuroblast
neuroblast differentiation	neuroblast
neuroblast migration	neuroblast
neuroblast delamination	neuroblast
neuroendocrine cell differentiation	neuroendocrine
lung neuroendocrine cell differentiation	neuroendocrine
stomach neuroendocrine cell differentiation	neuroendocrine
negative regulation of stomach neuroendocrine cell differentiation	neuroendocrine
positive regulation of neuron migration	neuron
positive regulation of oxidative stress-induced neuron intrinsic apoptotic signaling pathway	neuron
positive regulation of neuron projection development	neuron
neuron projection development	neuron
negative regulation of neuron projection development	neuron
central nervous system projection neuron axonogenesis	neuron
central nervous system neuron axonogenesis	neuron
regulation of neuron differentiation	neuron
neuron differentiation	neuron
neuron migration	neuron
negative regulation of neuron death	neuron
positive regulation of neuronal action potential	neuron
positive regulation of neuron differentiation	neuron
negative regulation of neuron apoptotic process	neuron
regulation of long-term neuronal synaptic plasticity	neuron
neuron apoptotic process	neuron
neuron death	neuron
dopaminergic neuron axon guidance	neuron
serotonergic neuron axon guidance	neuron
positive regulation of neuron death	neuron
negative regulation of neuron differentiation	neuron
neuron development	neuron
midbrain dopaminergic neuron differentiation	neuron
dopaminergic neuron differentiation	neuron
central nervous system neuron differentiation	neuron
spinal cord motor neuron differentiation	neuron
neuron fate determination	neuron
regulation of neuron projection regeneration	neuron
neuronal stem cell population maintenance	neuron	stem cell
positive regulation of neuron apoptotic process	neuron
negative regulation of neuron migration	neuron
neuron projection extension	neuron
neuron cell-cell adhesion	neuron
motor neuron axon guidance	neuron
medial motor column neuron differentiation	neuron
dorsal spinal cord interneuron anterior axon guidance	neuron
regulation of neuron apoptotic process	neuron
central nervous system neuron development	neuron
cerebral cortex gabaergic interneuron migration	neuron
regulation of neuronal synaptic plasticity	neuron
regulation of neuron death	neuron
neuron projection morphogenesis	neuron
negative regulation of hydrogen peroxide-induced neuron death	neuron
positive regulation of forebrain neuron differentiation	neuron
generation of neurons	neuron
regulation of neuron projection development	neuron
regulation of oxidative stress-induced neuron intrinsic apoptotic signaling pathway	neuron
wnt signaling pathway involved in midbrain dopaminergic neuron differentiation	neuron
spinal cord association neuron differentiation	neuron
negative regulation of dopaminergic neuron differentiation	neuron
pyramidal neuron migration	neuron
neuron fate commitment	neuron
anterograde neuronal dense core vesicle transport	neuron
retrograde neuronal dense core vesicle transport	neuron
branchiomotor neuron axon guidance	neuron
gonadotrophin-releasing hormone neuronal migration to the hypothalamus	neuron
commissural neuron axon guidance	neuron
sensory neuron axon guidance	neuron
motor neuron migration	neuron
sympathetic neuron projection extension	neuron
sympathetic neuron projection guidance	neuron
semaphorin-plexin signaling pathway involved in neuron projection guidance	neuron
positive regulation of neuron maturation	neuron
neuron maturation	neuron
positive regulation of midbrain dopaminergic neuron differentiation	neuron
regulation of dopaminergic neuron differentiation	neuron
neuronal action potential	neuron
chemorepulsion involved in interneuron migration from the subpallium to the cortex	neuron
neuron-neuron synaptic transmission	neuron
motor neuron apoptotic process	neuron
regulation of neuron migration	neuron
regulation of transcription from rna polymerase ii promoter involved in spinal cord association neuron specification	neuron
forebrain neuron development	neuron
smoothened signaling pathway involved in ventral spinal cord interneuron specification	neuron
smoothened signaling pathway involved in spinal cord motor neuron cell fate specification	neuron
positive regulation of long-term neuronal synaptic plasticity	neuron
cerebellar neuron development	neuron
pyramidal neuron development	neuron
neuron projection guidance	neuron
regulation of transcription from rna polymerase ii promoter involved in spinal cord motor neuron fate specification	neuron
regulation of transcription from rna polymerase ii promoter involved in ventral spinal cord interneuron specification	neuron
neuron projection maintenance	neuron
neuron projection regeneration	neuron
ventral spinal cord interneuron specification	neuron
neuron recognition	neuron
commitment of neuronal cell to specific neuron type in forebrain	neuron
regulation of transcription from rna polymerase ii promoter involved in somatic motor neuron fate commitment	neuron
noradrenergic neuron differentiation	neuron
somatic motor neuron differentiation	neuron
cerebral cortex neuron differentiation	neuron
positive regulation of neuron projection arborization	neuron
regulation of neuronal action potential	neuron
negative regulation of motor neuron apoptotic process	neuron
negative regulation of endoplasmic reticulum stress-induced neuron intrinsic apoptotic signaling pathway	neuron
negative regulation of neuron projection regeneration	neuron
neuronal signal transduction	neuron
regulation of neuron maturation	neuron
neuron projection arborization	neuron
neuron cellular homeostasis	neuron
neuron remodeling	neuron
negative regulation of oxidative stress-induced neuron death	neuron
canonical wnt signaling pathway involved in midbrain dopaminergic neuron differentiation	neuron
spinal cord motor neuron cell fate specification	neuron
regulation of transcription from rna polymerase ii promoter involved in forebrain neuron fate commitment	neuron
neuron fate specification	neuron
noradrenergic neuron development	neuron
noradrenergic neuron fate commitment	neuron
forebrain neuron differentiation	neuron
cerebral cortex gabaergic interneuron differentiation	neuron
subpallium neuron fate commitment	neuron
regulation of timing of subpallium neuron differentiation	neuron
ventral spinal cord interneuron fate commitment	neuron
central nervous system interneuron axonogenesis	neuron
cell morphogenesis involved in neuron differentiation	neuron
negative regulation of neuron maturation	neuron
peripheral nervous system neuron development	neuron
peripheral nervous system neuron differentiation	neuron
forebrain neuron fate commitment	neuron
negative regulation of oxidative stress-induced neuron intrinsic apoptotic signaling pathway	neuron
striatal medium spiny neuron differentiation	neuron
negative regulation of forebrain neuron differentiation	neuron
regulation of neuron projection arborization	neuron
visceral motor neuron differentiation	neuron
neuronal action potential propagation	neuron
neuron death in response to oxidative stress	neuron
regulation of short-term neuronal synaptic plasticity	neuron
positive regulation of hippocampal neuron apoptotic process	neuron
olfactory bulb interneuron differentiation	neuron
negative regulation of hippocampal neuron apoptotic process	neuron
hypothalamus gonadotrophin-releasing hormone neuron development	neuron
dorsal spinal cord interneuron posterior axon guidance	neuron
lateral motor column neuron migration	neuron
non-canonical wnt signaling pathway involved in midbrain dopaminergic neuron differentiation	neuron
cerebral cortex gabaergic interneuron development	neuron
positive regulation of wnt-mediated midbrain dopaminergic neuron differentiation	neuron
negative regulation of short-term neuronal synaptic plasticity	neuron
olfactory bulb interneuron development	neuron
neuronal dense core vesicle exocytosis	neuron
corticospinal neuron axon guidance	neuron
fasciculation of sensory neuron axon	neuron
negative regulation of neuron remodeling	neuron
cerebral cortex gabaergic interneuron fate commitment	neuron
regulation of oxidative stress-induced neuron death	neuron
fasciculation of motor neuron axon	neuron
neuron projection fasciculation	neuron
negative regulation of neuronal action potential	neuron
ventral spinal cord interneuron fate determination	neuron
regulation of motor neuron apoptotic process	neuron
positive regulation of oxidative stress-induced neuron death	neuron
peripheral nervous system neuron axonogenesis	neuron
neuronal ion channel clustering	neuron
planar cell polarity pathway involved in midbrain dopaminergic neuron differentiation	neuron
chemoattraction of serotonergic neuron axon	neuron
chemorepulsion of dopaminergic neuron axon	neuron
chemorepulsion involved in postnatal olfactory bulb interneuron migration	neuron
interneuron migration from the subpallium to the cortex	neuron
neuron projection organization	neuron
ventral spinal cord interneuron differentiation	neuron
gabaergic neuron differentiation	neuron
regulation of forebrain neuron differentiation	neuron
regulation of timing of neuron differentiation	neuron
corticospinal neuron axon guidance through spinal cord	neuron
retrotrapezoid nucleus neuron differentiation	neuron
regulation of midbrain dopaminergic neuron differentiation	neuron
forebrain generation of neurons	neuron
spinal cord motor neuron migration	neuron
positive regulation of neuron projection regeneration	neuron
interneuron axon guidance	neuron
positive regulation of lateral motor column neuron migration	neuron
positive regulation of dopaminergic neuron differentiation	neuron
regulation of neuronal signal transduction	neuron
pyramidal neuron differentiation	neuron
embryonic olfactory bulb interneuron precursor migration	neuron
neuron projection retraction	neuron
negative regulation of hydrogen peroxide-induced neuron intrinsic apoptotic signaling pathway	neuron
commissural neuron differentiation in spinal cord	neuron
neutrophil degranulation	neutrophil
neutrophil chemotaxis	neutrophil
neutrophil aggregation	neutrophil
negative regulation of neutrophil migration	neutrophil
neutrophil activation involved in immune response	neutrophil
negative regulation of neutrophil activation	neutrophil
positive regulation of neutrophil chemotaxis	neutrophil
neutrophil differentiation	neutrophil
negative regulation of neutrophil apoptotic process	neutrophil
positive regulation of neutrophil extravasation	neutrophil
regulation of neutrophil migration	neutrophil
neutrophil-mediated killing of gram-negative bacterium	neutrophil
neutrophil activation	neutrophil
neutrophil extravasation	neutrophil
neutrophil homeostasis	neutrophil
regulation of neutrophil chemotaxis	neutrophil
neutrophil migration	neutrophil
neutrophil mediated immunity	neutrophil
neutrophil apoptotic process	neutrophil
positive regulation of neutrophil apoptotic process	neutrophil
neutrophil clearance	neutrophil
neutrophil-mediated killing of gram-positive bacterium	neutrophil
regulation of neutrophil mediated cytotoxicity	neutrophil
positive regulation of neutrophil degranulation	neutrophil
negative regulation of neutrophil degranulation	neutrophil
positive regulation of neutrophil differentiation	neutrophil
neutrophil-mediated killing of bacterium	neutrophil
neutrophil-mediated killing of fungus	neutrophil
regulation of neutrophil degranulation	neutrophil
negative regulation of neutrophil chemotaxis	neutrophil
negative regulation of neutrophil differentiation	neutrophil
positive regulation of neutrophil activation	neutrophil
regulation of neutrophil mediated killing of gram-negative bacterium	neutrophil
regulation of neutrophil apoptotic process	neutrophil
positive regulation of neutrophil mediated killing of gram-negative bacterium	neutrophil
positive regulation of neutrophil mediated killing of fungus	neutrophil
regulation of neutrophil extravasation	neutrophil
regulation of neutrophil activation	neutrophil
oligodendrocyte development	oligodendrocyte
spinal cord oligodendrocyte cell differentiation	oligodendrocyte
regulation of oligodendrocyte differentiation	oligodendrocyte
oligodendrocyte differentiation	oligodendrocyte
negative regulation of oligodendrocyte differentiation	oligodendrocyte
positive regulation of oligodendrocyte progenitor proliferation	oligodendrocyte
positive regulation of oligodendrocyte differentiation	oligodendrocyte
oligodendrocyte cell fate specification	oligodendrocyte
spinal cord oligodendrocyte cell fate specification	oligodendrocyte
oligodendrocyte cell fate commitment	oligodendrocyte
negative regulation of oligodendrocyte apoptotic process	oligodendrocyte
oligodendrocyte apoptotic process	oligodendrocyte
regulation of oligodendrocyte progenitor proliferation	oligodendrocyte
negative regulation of oligodendrocyte progenitor proliferation	oligodendrocyte
positive regulation of oligodendrocyte apoptotic process	oligodendrocyte
oocyte maturation	oocyte
oocyte development	oocyte
positive regulation of oocyte development	oocyte
oocyte growth	oocyte
oocyte differentiation	oocyte
negative regulation of oocyte development	oocyte
positive regulation of oocyte maturation	oocyte
regulation of meiotic cell cycle process involved in oocyte maturation	oocyte
negative regulation of oocyte maturation	oocyte
positive regulation of osteoblast differentiation	osteoblast
osteoblast differentiation	osteoblast
osteoblast development	osteoblast
negative regulation of osteoblast proliferation	osteoblast
negative regulation of osteoblast differentiation	osteoblast
negative regulation of canonical wnt signaling pathway involved in osteoblast differentiation	osteoblast
positive regulation of canonical wnt signaling pathway involved in osteoblast differentiation	osteoblast
regulation of osteoblast differentiation	osteoblast
regulation of osteoblast proliferation	osteoblast
osteoblast proliferation	osteoblast
positive regulation of osteoblast proliferation	osteoblast
canonical wnt signaling pathway involved in osteoblast differentiation	osteoblast
osteoblast fate commitment	osteoblast
positive regulation of osteoclast differentiation	osteoclast
regulation of osteoclast development	osteoclast
negative regulation of osteoclast differentiation	osteoclast
regulation of osteoclast differentiation	osteoclast
osteoclast differentiation	osteoclast
osteoclast fusion	osteoclast
positive regulation of osteoclast proliferation	osteoclast
osteoclast proliferation	osteoclast
osteoclast development	osteoclast
positive regulation of osteoclast development	osteoclast
negative regulation of osteoclast proliferation	osteoclast
negative regulation of osteoclast development	osteoclast
multinuclear osteoclast differentiation	osteoclast
osteoclast maturation	osteoclast
positive regulation of canonical wnt signaling pathway involved in controlling type b pancreatic cell proliferation	pancreatic cell
type b pancreatic cell apoptotic process	pancreatic cell
negative regulation of type b pancreatic cell apoptotic process	pancreatic cell
regulation of type b pancreatic cell development	pancreatic cell
type b pancreatic cell proliferation	pancreatic cell
type b pancreatic cell differentiation	pancreatic cell
positive regulation of type b pancreatic cell development	pancreatic cell
regulation of type b pancreatic cell proliferation	pancreatic cell
type b pancreatic cell development	pancreatic cell
positive regulation of type b pancreatic cell apoptotic process	pancreatic cell
negative regulation of type b pancreatic cell proliferation	pancreatic cell
negative regulation of type b pancreatic cell development	pancreatic cell
positive regulation of type b pancreatic cell proliferation	pancreatic cell
type b pancreatic cell fate commitment	pancreatic cell
type b pancreatic cell maturation	pancreatic cell
negative regulation of canonical wnt signaling pathway involved in controlling type b pancreatic cell proliferation	pancreatic cell
pericyte cell differentiation	pericyte
photoreceptor cell outer segment organization	photoreceptor
eye photoreceptor cell development	photoreceptor
photoreceptor cell maintenance	photoreceptor
photoreceptor cell morphogenesis	photoreceptor
photoreceptor cell development	photoreceptor
protein localization to photoreceptor outer segment	photoreceptor
negative regulation of photoreceptor cell differentiation	photoreceptor
camera-type eye photoreceptor cell differentiation	photoreceptor
protein localization to photoreceptor connecting cilium	photoreceptor
negative regulation of eye photoreceptor cell development	photoreceptor
eye photoreceptor cell differentiation	photoreceptor
camera-type eye photoreceptor cell fate commitment	photoreceptor
retinal pigment epithelium development	pigment	retinal
pigment granule localization	pigment
pigment granule transport	pigment
eye pigment biosynthetic process	pigment
pigment granule maturation	pigment
pigment cell differentiation	pigment
positive regulation of pigment cell differentiation	pigment
pigment granule organization	pigment
pigment granule aggregation in cell center	pigment
cellular pigment accumulation	pigment
eye pigment granule organization	pigment
plasma cell differentiation	plasma cell
positive regulation of plasma cell differentiation	plasma cell
platelet-derived growth factor receptor signaling pathway	platelet
platelet degranulation	platelet
positive regulation of platelet aggregation	platelet
platelet activation	platelet
regulation of platelet activation	platelet
serotonin secretion by platelet	platelet
positive regulation of platelet activation	platelet
positive regulation of platelet-derived growth factor production	platelet
platelet activating factor biosynthetic process	platelet
platelet aggregation	platelet
regulation of platelet aggregation	platelet
negative regulation of platelet aggregation	platelet
platelet dense granule organization	platelet
negative regulation of platelet activation	platelet
negative regulation of platelet-derived growth factor receptor signaling pathway	platelet
cellular response to platelet-derived growth factor stimulus	platelet
regulation of platelet-derived growth factor receptor-alpha signaling pathway	platelet
platelet formation	platelet
phosphatidylserine exposure on blood platelet	platelet
platelet alpha granule organization	platelet
negative regulation of platelet-derived growth factor receptor-beta signaling pathway	platelet
positive regulation of platelet-derived growth factor receptor-beta signaling pathway	platelet
positive regulation of platelet-derived growth factor receptor signaling pathway	platelet
regulation of platelet-derived growth factor production	platelet
platelet morphogenesis	platelet
platelet activating factor metabolic process	platelet
platelet maturation	platelet
regulation of platelet-derived growth factor receptor signaling pathway	platelet
protein secretion by platelet	platelet
platelet-derived growth factor receptor-beta signaling pathway	platelet
negative regulation of platelet-derived growth factor receptor-alpha signaling pathway	platelet
positive regulation of cell proliferation by vegf-activated platelet derived growth factor receptor signaling pathway	platelet
platelet-derived growth factor receptor-alpha signaling pathway	platelet
response to platelet-derived growth factor	platelet
regulation of platelet-derived growth factor receptor-beta signaling pathway	platelet
positive regulation of platelet formation	platelet
type ii pneumocyte differentiation	pneumocyte
type i pneumocyte differentiation	pneumocyte
pulmonary valve morphogenesis	pulmonary
pulmonary valve formation	pulmonary
pulmonary valve development	pulmonary
positive regulation of pulmonary blood vessel remodeling	pulmonary
pulmonary artery morphogenesis	pulmonary
pulmonary myocardium development	pulmonary
pulmonary vein morphogenesis	pulmonary
bundle of his cell to purkinje myocyte communication by electrical coupling	purkinje
regulation of purkinje myocyte action potential	purkinje
cerebellar purkinje cell layer structural organization	purkinje
bundle of his cell-purkinje myocyte adhesion involved in cell communication	purkinje
cerebellar purkinje cell differentiation	purkinje
cerebellar purkinje cell layer morphogenesis	purkinje
cerebellar purkinje cell layer maturation	purkinje
cerebellar purkinje cell layer development	purkinje
cerebellar purkinje cell-granule cell precursor cell signaling involved in regulation of granule cell precursor cell proliferation	purkinje
radial glia guided migration of purkinje cell	purkinje
purkinje myocyte development	purkinje
membrane depolarization during purkinje myocyte cell action potential	purkinje
purkinje myocyte differentiation	purkinje
cerebellar purkinje cell layer formation	purkinje
bundle of his cell to purkinje myocyte communication	purkinje
retinal cell programmed cell death	retinal
retinal metabolic process	retinal
retinal cone cell development	retinal
regulation of retinal cell programmed cell death	retinal
retinal blood vessel morphogenesis	retinal
retinal rod cell development	retinal
retinal cone cell apoptotic process	retinal
retinal rod cell differentiation	retinal
negative regulation of retinal cell programmed cell death	retinal
retinal rod cell apoptotic process	retinal
establishment of blood-retinal barrier	retinal
retinal cell apoptotic process	retinal
salivary gland morphogenesis	salivary gland
dichotomous subdivision of terminal units involved in salivary gland branching	salivary gland
branching involved in salivary gland morphogenesis	salivary gland
branch elongation involved in salivary gland morphogenesis	salivary gland
regulation of branching involved in salivary gland morphogenesis	salivary gland
salivary gland cavitation	salivary gland
salivary gland development	salivary gland
cell differentiation involved in salivary gland development	salivary gland
submandibular salivary gland formation	salivary gland
regulation of skeletal muscle satellite cell proliferation	satellite	skeletal muscle
regulation of satellite cell activation involved in skeletal muscle regeneration	satellite	skeletal muscle
skeletal muscle satellite cell differentiation	satellite	skeletal muscle
skeletal muscle satellite cell maintenance involved in skeletal muscle regeneration	satellite	skeletal muscle
satellite cell activation involved in skeletal muscle regeneration	satellite	skeletal muscle
negative regulation of satellite cell differentiation	satellite
positive regulation of satellite cell activation involved in skeletal muscle regeneration	satellite	skeletal muscle
positive regulation of growth factor dependent skeletal muscle satellite cell proliferation	satellite	skeletal muscle
negative regulation of skeletal muscle satellite cell proliferation	satellite	skeletal muscle
skeletal muscle satellite cell activation	satellite	skeletal muscle
skeletal muscle satellite cell migration	satellite	skeletal muscle
growth factor dependent regulation of skeletal muscle satellite cell proliferation	satellite	skeletal muscle
skeletal muscle satellite cell proliferation	satellite	skeletal muscle
skeletal muscle satellite cell commitment	satellite	skeletal muscle
negative regulation of schwann cell migration	schwann
negative regulation of schwann cell proliferation involved in axon regeneration	schwann
regulation of schwann cell differentiation	schwann
schwann cell differentiation	schwann
positive regulation of schwann cell differentiation	schwann
negative regulation of schwann cell proliferation	schwann
schwann cell development	schwann
positive regulation of schwann cell migration	schwann
schwann cell proliferation	schwann
positive regulation of schwann cell proliferation	schwann
positive regulation of schwann cell chemotaxis	schwann
positive regulation of schwann cell proliferation involved in axon regeneration	schwann
lung secretory cell differentiation	secretory cell
myotube differentiation involved in skeletal muscle regeneration	skeletal muscle
skeletal muscle cell differentiation	skeletal muscle
skeletal muscle tissue development	skeletal muscle
regulation of skeletal muscle contraction by regulation of release of sequestered calcium ion	skeletal muscle
skeletal muscle contraction	skeletal muscle
skeletal muscle hypertrophy	skeletal muscle
positive regulation of skeletal muscle fiber development	skeletal muscle
skeletal muscle atrophy	skeletal muscle
skeletal muscle tissue regeneration	skeletal muscle
skeletal muscle fiber development	skeletal muscle
skeletal muscle thin filament assembly	skeletal muscle
positive regulation of skeletal muscle tissue development	skeletal muscle
skeletal muscle fiber adaptation	skeletal muscle
negative regulation of skeletal muscle tissue regeneration	skeletal muscle
regulation of skeletal muscle adaptation	skeletal muscle
negative regulation of skeletal muscle tissue growth	skeletal muscle
positive regulation of skeletal muscle contraction by regulation of release of sequestered calcium ion	skeletal muscle
positive regulation of skeletal muscle cell differentiation	skeletal muscle
positive regulation of skeletal muscle tissue regeneration	skeletal muscle
skeletal muscle acetylcholine-gated channel clustering	skeletal muscle
positive regulation of skeletal muscle acetylcholine-gated channel clustering	skeletal muscle
regulation of the force of skeletal muscle contraction	skeletal muscle
positive regulation of fast-twitch skeletal muscle fiber contraction	skeletal muscle
positive regulation of skeletal muscle tissue growth	skeletal muscle
regulation of skeletal muscle contraction	skeletal muscle
negative regulation of skeletal muscle tissue development	skeletal muscle
regulation of skeletal muscle tissue development	skeletal muscle
regulation of skeletal muscle fiber development	skeletal muscle
involuntary skeletal muscle contraction	skeletal muscle
regulation of slow-twitch skeletal muscle fiber contraction	skeletal muscle
regulation of skeletal muscle cell proliferation	skeletal muscle
regulation of skeletal muscle cell differentiation	skeletal muscle
skeletal muscle fiber differentiation	skeletal muscle
fast-twitch skeletal muscle fiber contraction	skeletal muscle
skeletal muscle myosin thick filament assembly	skeletal muscle
negative regulation of skeletal muscle cell differentiation	skeletal muscle
regulation of skeletal muscle contraction by action potential	skeletal muscle
regulation of skeletal muscle contraction via regulation of action potential	skeletal muscle
extraocular skeletal muscle development	skeletal muscle
regulation of skeletal muscle contraction by calcium ion signaling	skeletal muscle
regulation of excitatory postsynaptic membrane potential involved in skeletal muscle contraction	skeletal muscle
slow-twitch skeletal muscle fiber contraction	skeletal muscle
skeletal muscle tissue growth	skeletal muscle
negative regulation of skeletal muscle hypertrophy	skeletal muscle
regulation of skeletal muscle acetylcholine-gated channel clustering	skeletal muscle
skeletal muscle organ development	skeletal muscle
regulation of skeletal muscle fiber differentiation	skeletal muscle
branchiomeric skeletal muscle development	skeletal muscle
positive regulation of skeletal muscle fiber differentiation	skeletal muscle
regulation of skeletal muscle tissue growth	skeletal muscle
negative regulation of skeletal muscle acetylcholine-gated channel clustering	skeletal muscle
positive regulation of skeletal muscle cell proliferation	skeletal muscle
regulation of skeletal muscle tissue regeneration	skeletal muscle
positive regulation of skeletal muscle hypertrophy	skeletal muscle
positive regulation of smooth muscle cell migration	smooth muscle
negative regulation of smooth muscle cell proliferation	smooth muscle
positive regulation of smooth muscle cell proliferation	smooth muscle
smooth muscle contraction	smooth muscle
positive regulation of vascular smooth muscle cell proliferation	smooth muscle
regulation of smooth muscle contraction	smooth muscle
negative regulation of vascular smooth muscle cell proliferation	smooth muscle
negative regulation of vascular associated smooth muscle cell migration	smooth muscle
positive regulation of vascular smooth muscle cell dedifferentiation	smooth muscle
smooth muscle cell migration	smooth muscle
negative regulation of smooth muscle contraction	smooth muscle
positive regulation of smooth muscle contraction	smooth muscle
urinary bladder smooth muscle contraction	smooth muscle
positive regulation of vascular associated smooth muscle cell migration	smooth muscle
aorta smooth muscle tissue morphogenesis	smooth muscle
artery smooth muscle contraction	smooth muscle
smooth muscle cell proliferation	smooth muscle
uterine smooth muscle contraction	smooth muscle
regulation of vascular smooth muscle contraction	smooth muscle
positive regulation of vascular smooth muscle contraction	smooth muscle
smooth muscle tissue development	smooth muscle
positive regulation of transcription from rna polymerase ii promoter involved in smooth muscle cell differentiation	smooth muscle
regulation of smooth muscle cell differentiation	smooth muscle
vascular smooth muscle cell differentiation	smooth muscle
regulation of smooth muscle cell apoptotic process	smooth muscle
positive regulation of smooth muscle cell differentiation	smooth muscle
intestine smooth muscle contraction	smooth muscle
regulation of uterine smooth muscle contraction	smooth muscle
positive regulation of uterine smooth muscle contraction	smooth muscle
regulation of smooth muscle cell migration	smooth muscle
regulation of smooth muscle cell-matrix adhesion	smooth muscle
smooth muscle contraction involved in micturition	smooth muscle
negative regulation of smooth muscle cell migration	smooth muscle
vascular smooth muscle contraction	smooth muscle
negative regulation of vascular smooth muscle cell differentiation	smooth muscle
positive regulation of vascular associated smooth muscle cell apoptotic process	smooth muscle
positive regulation of smooth muscle cell apoptotic process	smooth muscle
regulation of smooth muscle cell proliferation	smooth muscle
negative regulation of vascular associated smooth muscle cell apoptotic process	smooth muscle
vascular smooth muscle cell development	smooth muscle
smooth muscle cell chemotaxis	smooth muscle
positive regulation of uterine smooth muscle relaxation	smooth muscle
positive regulation of smooth muscle cell chemotaxis	smooth muscle
negative regulation of smooth muscle cell chemotaxis	smooth muscle
negative regulation of vascular smooth muscle contraction	smooth muscle
positive regulation of vascular smooth muscle cell differentiation	smooth muscle
negative regulation of smooth muscle cell apoptotic process	smooth muscle
positive regulation of gastro-intestinal system smooth muscle contraction	smooth muscle
smooth muscle cell differentiation	smooth muscle
negative regulation of vascular smooth muscle cell differentiation involved in phenotypic switching	smooth muscle
enteric smooth muscle cell differentiation	smooth muscle
vein smooth muscle contraction	smooth muscle
positive regulation of smooth muscle hypertrophy	smooth muscle
positive regulation of vascular smooth muscle cell differentiation involved in phenotypic switching	smooth muscle
ureter smooth muscle cell differentiation	smooth muscle
negative regulation of smooth muscle cell differentiation	smooth muscle
cardiac vascular smooth muscle cell differentiation	smooth muscle
smooth muscle hypertrophy	smooth muscle
positive regulation of cardiac vascular smooth muscle cell differentiation	smooth muscle
smooth muscle cell-matrix adhesion	smooth muscle
negative regulation of aortic smooth muscle cell differentiation	smooth muscle
lung smooth muscle development	smooth muscle
regulation of vascular smooth muscle cell dedifferentiation	smooth muscle
positive regulation of regulation of vascular smooth muscle cell membrane depolarization	smooth muscle
smooth muscle adaptation	smooth muscle
esophagus smooth muscle contraction	smooth muscle
smooth muscle hyperplasia	smooth muscle
positive regulation of small intestine smooth muscle contraction	smooth muscle
tonic smooth muscle contraction	smooth muscle
negative regulation of smooth muscle cell-matrix adhesion	smooth muscle
negative regulation of uterine smooth muscle contraction	smooth muscle
positive regulation of pyloric antrum smooth muscle contraction	smooth muscle
positive regulation of colon smooth muscle contraction	smooth muscle
positive regulation of stomach fundus smooth muscle contraction	smooth muscle
negative regulation of vascular smooth muscle cell dedifferentiation	smooth muscle
cardiac vascular smooth muscle cell development	smooth muscle
negative regulation of cardiac vascular smooth muscle cell differentiation	smooth muscle
negative regulation of transcription from rna polymerase ii promoter involved in smooth muscle cell differentiation	smooth muscle
negative regulation of ureter smooth muscle cell differentiation	smooth muscle
positive regulation of ureter smooth muscle cell differentiation	smooth muscle
negative regulation of kidney smooth muscle cell differentiation	smooth muscle
positive regulation of kidney smooth muscle cell differentiation	smooth muscle
positive regulation of aortic smooth muscle cell differentiation	smooth muscle
binding of sperm to zona pellucida	sperm
spermatogenesis	sperm
flagellated sperm motility	sperm
spermatid development	sperm
spermatid nucleus differentiation	sperm
fusion of sperm to egg plasma membrane involved in single fertilization	sperm
negative regulation of binding of sperm to zona pellucida	sperm
positive regulation of flagellated sperm motility	sperm
sperm axoneme assembly	sperm
spermine metabolic process	sperm
spermidine catabolic process	sperm
spermine catabolic process	sperm
positive regulation of spermidine biosynthetic process	sperm
sperm capacitation	sperm
sperm-egg recognition	sperm
spermatid differentiation	sperm
spermatid nucleus elongation	sperm
sperm chromatin condensation	sperm
sperm ejaculation	sperm
spermatogenesis_ exchange of chromosomal proteins	sperm
sperm displacement	sperm
regulation of flagellated sperm motility	sperm
sperm entry	sperm
regulation of fusion of sperm to egg plasma membrane	sperm
prevention of polyspermy	sperm
sperm individualization	sperm
spermidine acetylation	sperm
spermine acetylation	sperm
nor-spermidine metabolic process	sperm
spermatogonial cell division	sperm
spermidine metabolic process	sperm
sperm mitochondrion organization	sperm
negative regulation of flagellated sperm motility	sperm
spermidine deacetylation	sperm
spermatocyte division	sperm
positive regulation of flagellated sperm motility involved in capacitation	sperm
regulation of transcription from rna polymerase ii promoter involved in spermatogenesis	sperm
spermine transport	sperm
regulation of sperm capacitation	sperm
spermine biosynthetic process	sperm
spermidine biosynthetic process	sperm
negative regulation of sperm capacitation	sperm
regulation of binding of sperm to zona pellucida	sperm
spermine transmembrane transport	sperm
negative regulation of hepatic stellate cell migration	stellate
negative regulation of hepatic stellate cell activation	stellate
negative regulation of pancreatic stellate cell proliferation	stellate
positive regulation of pancreatic stellate cell proliferation	stellate
positive regulation of hepatic stellate cell activation	stellate
positive regulation of hepatic stellate cell proliferation	stellate
hepatic stellate cell activation	stellate
positive regulation of hepatic stellate cell migration	stellate
stem cell population maintenance	stem cell
somatic stem cell population maintenance	stem cell
stem cell proliferation	stem cell
somatic stem cell division	stem cell
stem cell development	stem cell
positive regulation of stem cell proliferation	stem cell
stem cell differentiation	stem cell
regulation of somatic stem cell population maintenance	stem cell
negative regulation of stem cell differentiation	stem cell
regulation of stem cell population maintenance	stem cell
stem cell division	stem cell
intestinal stem cell homeostasis	stem cell
negative regulation of stem cell proliferation	stem cell
regulation of stem cell division	stem cell
regulation of stem cell proliferation	stem cell
positive regulation of stem cell population maintenance	stem cell
male germ-line stem cell asymmetric division	stem cell
positive regulation of stem cell differentiation	stem cell
regulation of stem cell differentiation	stem cell
canonical wnt signaling pathway involved in stem cell proliferation	stem cell
negative regulation of stem cell population maintenance	stem cell
germ-line stem cell population maintenance	stem cell
positive regulation of somatic stem cell population maintenance	stem cell
positive regulation of somatic stem cell division	stem cell
positive regulation of mammary stem cell proliferation	stem cell
stem cell fate specification	stem cell
negative regulation of amniotic stem cell differentiation	stem cell
epidermal stem cell homeostasis	stem cell
negative regulation of somatic stem cell population maintenance	stem cell
negative regulation of somatic stem cell division	stem cell
prostate gland stromal morphogenesis	stromal
tendon cell differentiation	tendon cell
positive regulation of tendon cell differentiation	tendon cell
negative regulation of thymocyte apoptotic process	thymocyte
positive regulation of thymocyte migration	thymocyte
dn2 thymocyte differentiation	thymocyte
positive regulation of thymocyte apoptotic process	thymocyte
positive regulation of fibronectin-dependent thymocyte migration	thymocyte
regulation of thymocyte apoptotic process	thymocyte
thymocyte apoptotic process	thymocyte
thymocyte migration	thymocyte
regulation of thymocyte migration	thymocyte
dn3 thymocyte differentiation	thymocyte
trophoblast giant cell differentiation	trophoblast giant
branching involved in ureteric bud morphogenesis	ureteric bud
positive regulation of branching involved in ureteric bud morphogenesis	ureteric bud
ureteric bud invasion	ureteric bud
ureteric bud formation	ureteric bud
positive regulation of ureteric bud formation	ureteric bud
ureteric bud development	ureteric bud
primary ureteric bud growth	ureteric bud
ureteric bud morphogenesis	ureteric bud
negative regulation of branching involved in ureteric bud morphogenesis	ureteric bud
negative regulation of branch elongation involved in ureteric bud branching by bmp signaling pathway	ureteric bud
specification of ureteric bud anterior/posterior symmetry by bmp signaling pathway	ureteric bud
regulation of branch elongation involved in ureteric bud branching	ureteric bud
ureteric bud elongation	ureteric bud
regulation of branching involved in ureteric bud morphogenesis	ureteric bud
dichotomous subdivision of terminal units involved in ureteric bud branching	ureteric bud
[truncated: 3 more rows]

## Sheet: Table S2_Tissues_and_subtissues
Table S2: Tissues and subtissues
Tissue name in GTEx	Tissue name in ProAct
Adipose-Subcutaneous	Adipose-Subcutaneous
Adipose-Visceral(Omentum)	Adipose-Visceral(Omentum)
Adrenal Gland	Adrenal Gland
Artery-Aorta	Artery-Aorta
Artery-Coronary	Artery-Coronary
Artery-Tibial	Artery-Tibial
Brain - Anterior cingulate cortex (BA24)	Brain0
Brain - Frontal Cortex (BA9)
Brain - Cortex
Brain - Cerebellar Hemisphere	Brain1
Brain - Cerebellum
Brain - Caudate (basal ganglia)	Brain2
Brain - Nucleus accumbens (basal ganglia)
Brain - Putamen (basal ganglia)
Brain - Spinal cord (cervical c-1)	Brain3
Brain - Substantia nigra
Brain - Hypothalamus	Brain4
Brain - Amygdala	Brain5
Brain - Hippocampus
Breast-MammaryTissue	Breast-MammaryTissue
Colon-Sigmoid	Colon-Sigmoid
Esophagus-GastroesophagealJunction	Esophagus-GastroesophagealJunction
Esophagus-Mucosa	Esophagus-Mucosa
Esophagus-Muscularis	Esophagus-Muscularis
Heart-AtrialAppendage	Heart-AtrialAppendage
Heart-LeftVentricle	Heart-LeftVentricle
Liver	Liver
Lung	Lung
Minor Salivary Gland	Minor Salivary Gland
Muscle-Skeletal	Muscle-Skeletal
Nerve-Tibial	Nerve-Tibial
Ovary	Ovary
Pituitary	Pituitary
Prostate	Prostate
Skin-NotSunExposed(Suprapubic)	Skin-NotSunExposed(Suprapubic)
Skin-SunExposed(Lowerleg)	Skin-SunExposed(Lowerleg)
Testis	Testis
Thyroid	Thyroid
Uterus	Uterus
Vagina	Vagina
Whole Blood	Whole Blood
